# Supplementary material for: N-Isopropyl-6-methyl-2-phenyl­quinoline-3-carboxamide
Source: Acta Crystallogr Sect E Struct Rep Online. 2010 Aug 18;66(Pt 9):o2304–5. doi: 10.1107/S1600536810031582 (PMC3008085; doi:10.1107/S1600536810031582)
Supplement: Supplementary file 1 [file e-66-o2304-sup1.cif]

##############################################################################
###                                                                        ###
###        Electronic paper (Acta Crystallographica Section E)             ###
###                                                                        ###
##############################################################################
#                                                                            #
# This CIF contains the data in a paper accepted for publication in Acta     #
# Crystallographica Section E. It conforms to the requirements of Notes      #
# for Authors for Section E, and has been peer reviewed under the auspices   #
# of the IUCr Commission on Journals.                                        #
#                                                                            #
# Full details of the Crystallographic Information File format               #
# are given in the paper "The Crystallographic Information File (CIF):       #
# a New Standard Archive File for Crystallography" by S. R. Hall, F. H.      #
# Allen and I. D. Brown [Acta Cryst. (1991), A47, 655-685].                  #
#                                                                            #
# The current version of the core CIF dictionary is obtainable from          #
# ftp://ftp.iucr.org/pub/cif_core.dic. The current version number is 2.4.    #
#                                                                            #
# Software is freely available for graphical display of the structure(s) in  #
# this CIF.  For information consult the CIF home page http://www.iucr.org/  #
# cif/home.html                                                              #
#                                                                            #
# This file may be used for bona fide research purposes within the           #
# scientific community so long as proper attribution is given to the journal # 
# article from which it was obtained.                                        #
#                                                                            #
##############################################################################
                                             
data_I
_audit_creation_method     'WinGX routine CIF_UPDATE'
_audit_conform_dict_name     cif_core.dic
_audit_conform_dict_version     2.3
_journal_date_recd_electronic     2010-07-27
_journal_date_accepted     2010-08-05
_journal_name_full     'Acta Crystallographica, Section E'
_journal_year     2010
_journal_volume     66
_journal_issue      9
_journal_page_first     o2304
_journal_page_last     o2305
_journal_paper_category     QO
_journal_coeditor_code     LH5101
_publ_contact_author_name     'Sofiane, Bouacida '
_publ_contact_author_address
;
Unit\'e de recherche de Chimie de l'Environnement
et Mol\'eculaire Structurale,
CHEMS, Universit\'e Mentouri-Constantine
25000 Alg\'erie.
;
_publ_contact_author_email     bouacida_sofiane@yahoo.fr
_publ_contact_author_fax     '00 (213) 31 81 88 16'
_publ_contact_author_phone     '00 (213) 74 45 27 14'
_publ_section_title
;
<i>N</i>-Isopropyl-6-methyl-2-phenylquinoline-3-carboxamide
;
loop_
    _publ_author_name
    _publ_author_address
    'Benzerka, Saida'
;
Laboratoire des Produits Naturels
d'Origine V\'eg\'etale et de Synth\`ese Organique
PHYSYNOR
Universit\'e Mentouri-Constantine
25000 Constantine
Algeria
;
    'Bouraiou, Abdelmalek'
;
Laboratoire des Produits Naturels
d'Origine V\'eg\'etale et de Synth\`ese Organique
PHYSYNOR
Universit\'e Mentouri-Constantine
25000 Constantine
Algeria
;
    'Bouacida, Sofiane'
;
Unit\'e de Recherche de Chimie de l'Environnement et Mol\'eculaire Structurale,
CHEMS, Universit\'e Mentouri-Constantine
25000 Algeria
;
    'Roisnel, Thierry'
;
Centre de Difractom\'etrie X
UMR 6226 CNRS Unit\'e Sciences Chimiques de Rennes
Universit\'e de Rennes I
263 Avenue du G\'en\'eral Leclerc
35042 Rennes
France
;
    'Belfaitah, Ali'
;
Laboratoire des Produits Naturels
d'Origine V\'eg\'etale et de Synth\`ese Organique
PHYSYNOR
Universit\'e Mentouri-Constantine
25000 Constantine
Algeria
;
_chemical_name_systematic
;
<i>N</i>-Isopropyl-6-methyl-2-phenylquinoline-3-carboxamide
;
_chemical_formula_moiety     'C20 H20 N2 O'
_chemical_formula_sum     'C20 H20 N2 O'
_chemical_formula_iupac     'C20 H20 N2 O'
_chemical_formula_weight     304.38
_symmetry_cell_setting     orthorhombic
_symmetry_space_group_name_H-M     'P b c a'
_symmetry_space_group_name_Hall     '-P 2ac 2ab'
loop_
    _symmetry_equiv_pos_site_id
    _symmetry_equiv_pos_as_xyz
    1 x,y,z
    2 1/2-x,-y,1/2+z
    3 1/2+x,1/2-y,-z
    4 -x,1/2+y,1/2-z
    5 -x,-y,-z
    6 1/2+x,y,1/2-z
    7 1/2-x,1/2+y,z
    8 x,1/2-y,1/2+z
_cell_length_a     12.0007(3)
_cell_length_b     9.6314(2)
_cell_length_c     29.4627(8)
_cell_angle_alpha     90
_cell_angle_beta     90
_cell_angle_gamma     90
_cell_volume     3405.40(14)
_cell_formula_units_Z     8
_cell_measurement_reflns_used     4726
_cell_measurement_theta_min     3.04
_cell_measurement_theta_max     27.34
_cell_measurement_temperature     150(2)
_exptl_crystal_description     stick
_exptl_crystal_colour     colourless
_exptl_crystal_size_max     0.32
_exptl_crystal_size_mid     0.11
_exptl_crystal_size_min     0.08
_exptl_crystal_density_diffrn     1.187
_exptl_crystal_density_method     'not measured'
_exptl_crystal_F_000     1296
_exptl_absorpt_coefficient_mu     0.074
_exptl_absorpt_correction_type     multi-scan
_exptl_absorpt_process_details
;
(SADABS; Bruker, 2001)
;
_exptl_absorpt_correction_T_min     0.747
_exptl_absorpt_correction_T_max     0.994
_exptl_special_details
;
;
_diffrn_ambient_temperature     150(2)
_diffrn_radiation_type     MoK\a
_diffrn_radiation_wavelength     0.71073
_diffrn_radiation_monochromator     graphite
_diffrn_measurement_device_type     'Bruker APEXII'
_diffrn_measurement_method     'CCD rotation images, thin slices'
_diffrn_reflns_number     15315
_diffrn_reflns_av_R_equivalents     0.0458
_diffrn_reflns_av_sigmaI/netI     0.0434
_diffrn_reflns_theta_min     2.77
_diffrn_reflns_theta_max     27.50
_diffrn_reflns_theta_full     27.50
_diffrn_measured_fraction_theta_max     0.997
_diffrn_measured_fraction_theta_full     0.997
_diffrn_reflns_limit_h_min     -10
_diffrn_reflns_limit_h_max     15
_diffrn_reflns_limit_k_min     -7
_diffrn_reflns_limit_k_max     12
_diffrn_reflns_limit_l_min     -24
_diffrn_reflns_limit_l_max     38
_refine_special_details
;
Refinement of <i>F</i>^2^ against ALL reflections. The weighted <i>R</i>-factor
<i>wR</i> and goodness of fit <i>S</i> are based on <i>F</i>^2^, conventional
<i>R</i>-factors <i>R</i> are based on <i>F</i>, with <i>F</i> set to zero for
negative <i>F</i>^2^. The threshold expression of <i>F</i>^2^ >
\s(<i>F</i>^2^) is used only for calculating <i>R</i>-factors(gt) <i>etc</i>.
and is not relevant to the choice of reflections for refinement.
<i>R</i>-factors based on <i>F</i>^2^ are statistically about twice as large
as those based on <i>F</i>, and <i>R</i>- factors based on ALL data will be
even larger.
;
_reflns_number_total     3906
_reflns_number_gt     2839
_reflns_threshold_expression     'I>2\s(I)'
_refine_ls_structure_factor_coef     Fsqd
_refine_ls_matrix_type     full
_refine_ls_R_factor_all     0.0705
_refine_ls_R_factor_gt     0.0496
_refine_ls_wR_factor_gt     0.1406
_refine_ls_wR_factor_ref     0.1569
_refine_ls_goodness_of_fit_ref     1.035
_refine_ls_restrained_S_all     1.035
_refine_ls_number_reflns     3906
_refine_ls_number_parameters     211
_refine_ls_number_restraints     0
_refine_ls_hydrogen_treatment     constr
_refine_ls_weighting_scheme     calc
_refine_ls_weighting_details
         'calc w=1/[\s^2^(Fo^2^)+(0.0914P)^2^+0.3352P] where P=(Fo^2^+2Fc^2^)/3'
_atom_sites_solution_hydrogens     geom
_atom_sites_solution_primary     direct
_atom_sites_solution_secondary     difmap
_refine_ls_shift/su_max     0.001
_refine_ls_shift/su_mean     0.000
_refine_diff_density_max     0.229
_refine_diff_density_min     -0.261
_refine_ls_extinction_method     none
_refine_ls_extinction_coef     ?
loop_
    _atom_type_symbol
    _atom_type_description
    _atom_type_scat_dispersion_real
    _atom_type_scat_dispersion_imag
    _atom_type_scat_source
    C C 0.0033 0.0016 'International Tables Vol C Tables 4.2.6.8 and 6.1.1.4'
    H H 0 0 'International Tables Vol C Tables 4.2.6.8 and 6.1.1.4'
    N N 0.0061 0.0033 'International Tables Vol C Tables 4.2.6.8 and 6.1.1.4'
    O O 0.0106 0.006 'International Tables Vol C Tables 4.2.6.8 and 6.1.1.4'
    Cl Cl 0.1484 0.1585 'International Tables Vol C Tables 4.2.6.8 and 6.1.1.4'
_computing_data_collection     'APEX2 (Bruker,2001)'
_computing_cell_refinement     'SAINT (Bruker, 2001)'
_computing_data_reduction     'SAINT (Bruker, 2001)'
_computing_structure_solution     'SIR2002 (Burla <i>et al.</i>, 2003)'
_computing_structure_refinement     'SHELXL97 (Sheldrick, 2008)'
_computing_molecular_graphics
 'Ortep-3 for Windows (Farrugia, 1997) and DIAMOND (Brandenburg & Berndt, 2001)'
_computing_publication_material
                                   'WinGX publication routines (Farrugia, 1999)'
loop_
    _atom_site_type_symbol
    _atom_site_label
    _atom_site_fract_x
    _atom_site_fract_y
    _atom_site_fract_z
    _atom_site_U_iso_or_equiv
    _atom_site_adp_type
    _atom_site_calc_flag
    _atom_site_refinement_flags
    _atom_site_occupancy
    _atom_site_disorder_assembly
    _atom_site_disorder_group
    O O1 0.29293(9) -0.22115(10) 0.10660(4) 0.0378(3) Uani d . 1 . .
    N N1 0.58409(10) -0.43666(12) 0.14988(4) 0.0288(3) Uani d . 1 . .
    N N2 0.21063(10) -0.43091(12) 0.09977(4) 0.0309(3) Uani d . 1 . .
    H H2N 0.2211 -0.5213 0.0984 0.037 Uiso d R 1 . .
    C C1 0.47981(11) -0.39345(14) 0.14808(5) 0.0258(3) Uani d . 1 . .
    C C2 0.40933(11) -0.41975(13) 0.10973(5) 0.0240(3) Uani d . 1 . .
    C C3 0.44903(12) -0.50023(13) 0.07517(5) 0.0249(3) Uani d . 1 . .
    H H3 0.4038 -0.5201 0.0504 0.030 Uiso calc R 1 . .
    C C4 0.55847(12) -0.55334(13) 0.07693(4) 0.0251(3) Uani d . 1 . .
    C C5 0.60463(12) -0.64177(14) 0.04333(5) 0.0289(3) Uani d . 1 . .
    H H5 0.5619 -0.6654 0.0182 0.035 Uiso calc R 1 . .
    C C6 0.71088(13) -0.69338(15) 0.04705(5) 0.0335(4) Uani d . 1 . .
    C C7 0.77548(13) -0.65292(17) 0.08495(6) 0.0352(4) Uani d . 1 . .
    H H7 0.8477 -0.6870 0.0878 0.042 Uiso calc R 1 . .
    C C8 0.73505(13) -0.56529(16) 0.11750(5) 0.0332(4) Uani d . 1 . .
    H H8 0.7805 -0.5384 0.1415 0.040 Uiso calc R 1 . .
    C C9 0.62453(11) -0.51521(14) 0.11490(5) 0.0266(3) Uani d . 1 . .
    C C10 0.75887(16) -0.79114(18) 0.01255(6) 0.0448(4) Uani d . 1 . .
    H H10A 0.7119 -0.7928 -0.0138 0.067 Uiso calc R 1 . .
    H H10B 0.7633 -0.8827 0.0253 0.067 Uiso calc R 1 . .
    H H10C 0.8321 -0.7604 0.0041 0.067 Uiso calc R 1 . .
    C C11 0.43566(13) -0.32106(16) 0.18883(5) 0.0328(4) Uani d . 1 . .
    C C12 0.33582(14) -0.3632(2) 0.20819(6) 0.0464(5) Uani d . 1 . .
    H H12 0.2956 -0.4352 0.1950 0.056 Uiso calc R 1 . .
    C C13 0.29535(17) -0.2991(3) 0.24697(7) 0.0681(7) Uani d . 1 . .
    H H13 0.2292 -0.3291 0.2602 0.082 Uiso calc R 1 . .
    C C14 0.3541(2) -0.1903(3) 0.26577(8) 0.0792(8) Uani d . 1 . .
    H H14 0.3264 -0.1452 0.2913 0.095 Uiso calc R 1 . .
    C C15 0.4537(2) -0.1480(2) 0.24698(7) 0.0690(7) Uani d . 1 . .
    H H15 0.4928 -0.0746 0.2599 0.083 Uiso calc R 1 . .
    C C16 0.49557(16) -0.21433(18) 0.20900(6) 0.0454(4) Uani d . 1 . .
    H H16 0.5639 -0.1874 0.1970 0.055 Uiso calc R 1 . .
    C C17 0.29824(12) -0.34913(13) 0.10575(5) 0.0258(3) Uani d . 1 . .
    C C18 0.09700(12) -0.37692(16) 0.09527(6) 0.0395(4) Uani d . 1 . .
    H H18 0.1017 -0.2852 0.0810 0.047 Uiso calc R 1 . .
    C C19 0.03298(16) -0.4717(2) 0.06337(11) 0.0859(9) Uani d . 1 . .
    H H19A 0.0293 -0.5633 0.0762 0.129 Uiso calc R 1 . .
    H H19B 0.0703 -0.4755 0.0346 0.129 Uiso calc R 1 . .
    H H19C -0.0411 -0.4363 0.0592 0.129 Uiso calc R 1 . .
    C C20 0.04341(19) -0.3592(3) 0.14068(8) 0.0850(9) Uani d . 1 . .
    H H20A 0.0880 -0.2983 0.1590 0.128 Uiso calc R 1 . .
    H H20B 0.0374 -0.4479 0.1553 0.128 Uiso calc R 1 . .
    H H20C -0.0296 -0.3201 0.1369 0.128 Uiso calc R 1 . .
loop_
    _atom_site_aniso_label
    _atom_site_aniso_U_11
    _atom_site_aniso_U_22
    _atom_site_aniso_U_33
    _atom_site_aniso_U_12
    _atom_site_aniso_U_13
    _atom_site_aniso_U_23
    O1 0.0403(7) 0.0158(5) 0.0574(7) -0.0006(4) -0.0080(5) 0.0015(4)
    N1 0.0269(6) 0.0314(6) 0.0281(6) -0.0029(5) 0.0000(5) 0.0012(5)
    N2 0.0234(6) 0.0155(5) 0.0539(8) 0.0019(5) -0.0045(6) 0.0033(5)
    C1 0.0264(7) 0.0220(6) 0.0290(7) -0.0029(5) -0.0008(6) 0.0020(5)
    C2 0.0241(7) 0.0167(6) 0.0312(7) -0.0031(5) -0.0019(6) 0.0030(5)
    C3 0.0287(7) 0.0185(6) 0.0276(7) -0.0038(5) -0.0045(6) 0.0018(5)
    C4 0.0285(7) 0.0194(6) 0.0276(7) -0.0035(6) 0.0024(6) 0.0046(5)
    C5 0.0338(8) 0.0236(7) 0.0293(7) -0.0017(6) 0.0025(6) 0.0039(6)
    C6 0.0369(9) 0.0269(7) 0.0367(8) 0.0015(6) 0.0116(7) 0.0071(6)
    C7 0.0260(8) 0.0376(8) 0.0421(9) 0.0049(6) 0.0069(7) 0.0106(7)
    C8 0.0260(8) 0.0407(9) 0.0328(8) -0.0018(6) -0.0001(6) 0.0064(6)
    C9 0.0260(7) 0.0254(7) 0.0283(7) -0.0030(6) 0.0024(6) 0.0066(6)
    C10 0.0501(10) 0.0400(9) 0.0444(10) 0.0111(8) 0.0159(8) 0.0012(8)
    C11 0.0324(8) 0.0356(8) 0.0304(8) 0.0071(7) -0.0068(6) -0.0031(6)
    C12 0.0364(10) 0.0642(12) 0.0387(10) 0.0050(8) 0.0019(7) -0.0107(8)
    C13 0.0471(12) 0.112(2) 0.0449(11) 0.0199(12) 0.0061(9) -0.0181(12)
    C14 0.0741(16) 0.115(2) 0.0487(13) 0.0337(15) -0.0048(12) -0.0389(13)
    C15 0.0828(17) 0.0685(14) 0.0557(13) 0.0135(12) -0.0237(12) -0.0327(11)
    C16 0.0486(10) 0.0439(10) 0.0437(10) 0.0031(8) -0.0122(8) -0.0103(8)
    C17 0.0289(8) 0.0179(6) 0.0307(7) 0.0003(5) -0.0024(6) 0.0015(5)
    C18 0.0243(8) 0.0248(7) 0.0695(11) 0.0047(6) -0.0029(8) 0.0120(7)
    C19 0.0369(11) 0.0361(10) 0.185(3) 0.0037(8) -0.0494(14) -0.0047(14)
    C20 0.0510(13) 0.112(2) 0.0926(18) 0.0396(13) 0.0298(12) 0.0511(16)
_geom_special_details
;
All e.s.d.'s (except the e.s.d. in the dihedral angle between two l.s. planes)
are estimated using the full covariance matrix. The cell e.s.d.'s are taken
into account individually in the estimation of e.s.d.'s in distances, angles
and torsion angles; correlations between e.s.d.'s in cell parameters are only
used when they are defined by crystal symmetry. An approximate (isotropic)
treatment of cell e.s.d.'s is used for estimating e.s.d.'s involving l.s.
planes.
;
loop_
    _geom_bond_atom_site_label_1
    _geom_bond_atom_site_label_2
    _geom_bond_site_symmetry_2
    _geom_bond_distance
    _geom_bond_publ_flag
    O1 C17 . 1.2346(16) ?
    N1 C1 . 1.3198(18) ?
    N1 C9 . 1.3676(18) ?
    N2 C17 . 1.3255(18) ?
    N2 C18 . 1.4654(18) ?
    N2 H2N . 0.8800 ?
    C1 C2 . 1.4339(19) ?
    C1 C11 . 1.486(2) ?
    C2 C3 . 1.3656(19) ?
    C2 C17 . 1.5012(19) ?
    C3 C4 . 1.4104(19) ?
    C3 H3 . 0.9300 ?
    C4 C5 . 1.4187(19) ?
    C4 C9 . 1.419(2) ?
    C5 C6 . 1.373(2) ?
    C5 H5 . 0.9300 ?
    C6 C7 . 1.414(2) ?
    C6 C10 . 1.501(2) ?
    C7 C8 . 1.366(2) ?
    C7 H7 . 0.9300 ?
    C8 C9 . 1.413(2) ?
    C8 H8 . 0.9300 ?
    C10 H10A . 0.9600 ?
    C10 H10B . 0.9600 ?
    C10 H10C . 0.9600 ?
    C11 C12 . 1.388(2) ?
    C11 C16 . 1.388(2) ?
    C12 C13 . 1.387(3) ?
    C12 H12 . 0.9300 ?
    C13 C14 . 1.379(4) ?
    C13 H13 . 0.9300 ?
    C14 C15 . 1.378(4) ?
    C14 H14 . 0.9300 ?
    C15 C16 . 1.383(3) ?
    C15 H15 . 0.9300 ?
    C16 H16 . 0.9300 ?
    C18 C20 . 1.494(3) ?
    C18 C19 . 1.519(3) ?
    C18 H18 . 0.9800 ?
    C19 H19A . 0.9600 ?
    C19 H19B . 0.9600 ?
    C19 H19C . 0.9600 ?
    C20 H20A . 0.9600 ?
    C20 H20B . 0.9600 ?
    C20 H20C . 0.9600 ?
loop_
    _geom_angle_atom_site_label_1
    _geom_angle_atom_site_label_2
    _geom_angle_atom_site_label_3
    _geom_angle_site_symmetry_1
    _geom_angle_site_symmetry_3
    _geom_angle
    _geom_angle_publ_flag
    C1 N1 C9 . . 118.72(12) ?
    C17 N2 C18 . . 122.63(11) ?
    C17 N2 H2N . . 118.7 ?
    C18 N2 H2N . . 118.7 ?
    N1 C1 C2 . . 122.37(13) ?
    N1 C1 C11 . . 116.96(12) ?
    C2 C1 C11 . . 120.61(12) ?
    C3 C2 C1 . . 118.81(13) ?
    C3 C2 C17 . . 120.58(12) ?
    C1 C2 C17 . . 120.36(12) ?
    C2 C3 C4 . . 120.22(13) ?
    C2 C3 H3 . . 119.9 ?
    C4 C3 H3 . . 119.9 ?
    C3 C4 C5 . . 123.75(13) ?
    C3 C4 C9 . . 117.09(12) ?
    C5 C4 C9 . . 119.16(13) ?
    C6 C5 C4 . . 121.61(13) ?
    C6 C5 H5 . . 119.2 ?
    C4 C5 H5 . . 119.2 ?
    C5 C6 C7 . . 118.20(14) ?
    C5 C6 C10 . . 121.96(15) ?
    C7 C6 C10 . . 119.83(15) ?
    C8 C7 C6 . . 121.98(14) ?
    C8 C7 H7 . . 119.0 ?
    C6 C7 H7 . . 119.0 ?
    C7 C8 C9 . . 120.40(14) ?
    C7 C8 H8 . . 119.8 ?
    C9 C8 H8 . . 119.8 ?
    N1 C9 C8 . . 118.75(13) ?
    N1 C9 C4 . . 122.61(13) ?
    C8 C9 C4 . . 118.59(13) ?
    C6 C10 H10A . . 109.5 ?
    C6 C10 H10B . . 109.5 ?
    H10A C10 H10B . . 109.5 ?
    C6 C10 H10C . . 109.5 ?
    H10A C10 H10C . . 109.5 ?
    H10B C10 H10C . . 109.5 ?
    C12 C11 C16 . . 119.20(16) ?
    C12 C11 C1 . . 120.19(14) ?
    C16 C11 C1 . . 120.57(15) ?
    C13 C12 C11 . . 120.73(19) ?
    C13 C12 H12 . . 119.6 ?
    C11 C12 H12 . . 119.6 ?
    C14 C13 C12 . . 119.3(2) ?
    C14 C13 H13 . . 120.3 ?
    C12 C13 H13 . . 120.3 ?
    C13 C14 C15 . . 120.4(2) ?
    C13 C14 H14 . . 119.8 ?
    C15 C14 H14 . . 119.8 ?
    C14 C15 C16 . . 120.2(2) ?
    C14 C15 H15 . . 119.9 ?
    C16 C15 H15 . . 119.9 ?
    C15 C16 C11 . . 120.01(19) ?
    C15 C16 H16 . . 120.0 ?
    C11 C16 H16 . . 120.0 ?
    O1 C17 N2 . . 123.72(13) ?
    O1 C17 C2 . . 119.78(12) ?
    N2 C17 C2 . . 116.46(11) ?
    N2 C18 C20 . . 111.09(14) ?
    N2 C18 C19 . . 108.26(13) ?
    C20 C18 C19 . . 113.9(2) ?
    N2 C18 H18 . . 107.8 ?
    C20 C18 H18 . . 107.8 ?
    C19 C18 H18 . . 107.8 ?
    C18 C19 H19A . . 109.5 ?
    C18 C19 H19B . . 109.5 ?
    H19A C19 H19B . . 109.5 ?
    C18 C19 H19C . . 109.5 ?
    H19A C19 H19C . . 109.5 ?
    H19B C19 H19C . . 109.5 ?
    C18 C20 H20A . . 109.5 ?
    C18 C20 H20B . . 109.5 ?
    H20A C20 H20B . . 109.5 ?
    C18 C20 H20C . . 109.5 ?
    H20A C20 H20C . . 109.5 ?
    H20B C20 H20C . . 109.5 ?
loop_
    _geom_hbond_atom_site_label_D
    _geom_hbond_atom_site_label_H
    _geom_hbond_atom_site_label_A
    _geom_hbond_site_symmetry_A
    _geom_hbond_distance_DH
    _geom_hbond_distance_HA
    _geom_hbond_distance_DA
    _geom_hbond_angle_DHA
    _geom_hbond_publ_flag
    N2 H2N O1 7_545 0.8800 1.9500 2.804(3) 164.00 yes
