# Supplementary material for: N-Isopropyl-6-methyl-2-phenyl­quinoline-3-carboxamide
Source: Acta Crystallogr Sect E Struct Rep Online. 2010 Aug 18;66(Pt 9):o2304–5. doi: 10.1107/S1600536810031582 (PMC3008085; doi:10.1107/S1600536810031582)
Supplement: Supplementary file 2 [file e-66-o2304-Isup2.hkl]

#
# h,k,l, Fc-squared, Fo-squared, sigma(Fo-squared) and status flag
#
data_I
_shelx_title ' import in P c a b           New: Pbca'
_shelx_refln_list_code          4
_shelx_F_calc_maximum      288.70
_exptl_crystal_F_000      1296.00
_reflns_d_resolution_high  0.7696
 
loop_
 _symmetry_equiv_pos_as_xyz
 'x, y, z'
 '-x+1/2, -y, z+1/2'
 'x+1/2, -y+1/2, -z'
 '-x, y+1/2, -z+1/2'
 '-x, -y, -z'
 'x-1/2, y, -z-1/2'
 '-x-1/2, y-1/2, z'
 'x, -y-1/2, z-1/2'
 
_cell_length_a    12.0007
_cell_length_b     9.6314
_cell_length_c    29.4627
_cell_angle_alpha  90.000
_cell_angle_beta   90.000
_cell_angle_gamma  90.000
 
_shelx_F_squared_multiplier     1.000
 
loop_
 _refln_index_h
 _refln_index_k
 _refln_index_l
 _refln_F_squared_calc
 _refln_F_squared_meas
 _refln_F_squared_sigma
 _refln_observed_status
   2   0   0        4.85       -2.35      2.35 o
   4   0   0    16796.78    15412.61    384.59 o
   6   0   0     9256.60     9873.04    286.96 o
   8   0   0     1736.37     1881.89     59.13 o
  10   0   0      896.36      774.78     28.70 o
  12   0   0      751.58      671.88     49.80 o
  14   0   0      190.86      129.10     23.89 o
   2   1   0    25717.13    23706.80    615.24 o
   4   1   0     4830.23     4192.30     80.32 o
   6   1   0     4303.09     4917.87     94.73 o
   8   1   0        0.02       15.04      2.72 o
  10   1   0        0.21        1.70      3.95 o
  12   1   0       52.21       43.42     15.02 o
  14   1   0      138.22      140.38     24.12 o
   2   2   0    23923.46    23516.91    677.01 o
   4   2   0     2029.82     1925.72     55.86 o
   6   2   0     2063.63     2331.68     50.29 o
   8   2   0        5.08        3.92      3.29 o
  10   2   0      440.12      428.74     19.43 o
  12   2   0        7.02        5.98      6.76 o
  14   2   0      161.08      171.98     26.38 o
   2   3   0      323.84      287.12      9.05 o
   4   3   0     3019.88     3242.99    109.24 o
   6   3   0     2137.45     2152.28     51.26 o
   8   3   0     1158.17     1106.55     32.56 o
  10   3   0       10.79       12.95      5.23 o
  12   3   0       27.31        5.84      9.81 o
  14   3   0       91.00      107.78     22.10 o
   0   4   0     1594.40     1527.64     55.30 o
   2   4   0      232.27      250.24      8.03 o
   4   4   0      564.45      583.47     20.80 o
   6   4   0      270.97      306.12     13.22 o
   8   4   0        0.23       -0.75      3.28 o
  10   4   0      367.60      251.45     17.03 o
  12   4   0      295.92      321.86     31.59 o
  14   4   0       43.28       53.07     17.28 o
   2   5   0     1149.48     1065.07     41.82 o
   4   5   0        0.27       -1.81      2.64 o
   6   5   0       29.20       20.81      3.49 o
   8   5   0       51.17       54.63      6.33 o
  10   5   0       68.24       48.48     11.91 o
  12   5   0      225.52      245.59     27.63 o
  14   5   0        1.65       -5.76     10.04 o
   0   6   0      841.60      724.47     39.38 o
   2   6   0      110.78      108.17      8.61 o
   4   6   0      238.19      260.98     15.96 o
   6   6   0       22.44       34.53      4.16 o
   8   6   0       39.35       34.13      5.32 o
  10   6   0      615.15      433.14     33.07 o
  12   6   0      659.63      704.96     51.13 o
   2   7   0      362.01      404.40     12.91 o
   4   7   0        1.24        9.21      5.35 o
   6   7   0       24.80        7.78      9.81 o
   8   7   0      234.10      228.86     15.85 o
  10   7   0       45.05       45.21     11.75 o
  12   7   0      263.68      239.68     26.61 o
   0   8   0      540.31      597.98     26.47 o
   2   8   0      853.71      818.40     24.13 o
   4   8   0      482.88      452.57     15.16 o
   6   8   0      778.59      790.91     70.27 o
   8   8   0      249.36      246.37     17.28 o
  10   8   0        0.71       -0.54      6.93 o
   2   9   0        4.86        4.48      3.31 o
   4   9   0      208.92      192.84     10.28 o
   6   9   0      192.58      196.46     14.51 o
   8   9   0        3.82        7.39     12.76 o
  10   9   0        8.65        4.75      8.64 o
   0  10   0       13.84        1.87      7.47 o
   2  10   0      131.35      119.00     13.61 o
   4  10   0       79.66       67.91      7.30 o
   6  10   0      129.10      180.85     26.30 o
   8  10   0      157.60      195.48     29.65 o
   2  11   0        0.37        7.97      6.36 o
   4  11   0      370.94      408.72     23.85 o
   6  11   0       50.88       44.67     18.37 o
   0  12   0        4.28       13.54     10.74 o
   2  12   0        2.97       -1.45     10.16 o
   4  12   0       37.43       28.61     17.63 o
   1   1   1     9193.36     7936.18    248.56 o
   2   1   1     4479.76     4304.56     68.51 o
   3   1   1      439.85      468.91      7.49 o
   4   1   1     1681.73     1603.11     22.48 o
   5   1   1     5018.55     5287.35     69.07 o
   6   1   1        4.25        6.50      1.88 o
   7   1   1      221.10      208.65      5.67 o
   8   1   1      323.18      350.25      8.29 o
   9   1   1       83.71       75.22      3.71 o
  10   1   1      232.46      233.97      8.71 o
  11   1   1        9.76       26.17      9.28 o
  12   1   1       18.66        7.24      5.71 o
  13   1   1       18.73       19.39      6.16 o
  14   1   1       11.81        5.57      7.71 o
  15   1   1       28.48       27.55     16.50 o
   0   2   1    10803.27     9680.03    455.28 o
   1   2   1    31042.54    27659.40    489.82 o
   2   2   1      805.74      867.53     17.65 o
   3   2   1     3313.37     3080.20     55.61 o
   4   2   1      330.55      379.97      7.24 o
   5   2   1     2523.40     2733.42     40.98 o
   6   2   1       94.47      113.38      3.61 o
   7   2   1        1.38       13.07      2.06 o
   8   2   1     1202.08     1279.02     23.33 o
   9   2   1      196.00      201.72      9.88 o
  10   2   1      389.93      346.78     11.96 o
  11   2   1      671.38      539.88     20.67 o
  12   2   1       65.07       52.38      7.78 o
  13   2   1        4.52        3.25      6.77 o
  14   2   1        0.49       -6.39      7.11 o
  15   2   1       68.17      102.92     16.55 o
   1   3   1      610.72      571.80     12.65 o
   2   3   1      415.37      402.77      8.43 o
   3   3   1      182.27      143.99      4.35 o
   4   3   1      896.94      828.09     16.68 o
   5   3   1     1312.65     1625.50     27.65 o
   6   3   1      229.79      257.40      6.01 o
   7   3   1       28.09       28.88      2.60 o
   8   3   1      107.84       96.51      5.40 o
   9   3   1       43.65       39.74      3.79 o
  10   3   1        0.01        3.23      2.86 o
  11   3   1      170.07      127.26      9.58 o
  12   3   1       24.73       18.27     12.72 o
  13   3   1       36.13       36.48     11.09 o
  14   3   1        3.87       -4.92      6.95 o
  15   3   1        1.40       12.14      9.87 o
   0   4   1     3512.82     3643.86    130.11 o
   1   4   1     1342.89     1352.42     31.58 o
   2   4   1      554.89      479.83     11.54 o
   3   4   1      764.39      811.06     19.63 o
   4   4   1        3.01        1.55      1.28 o
   5   4   1     1169.84     1129.45     26.05 o
   6   4   1      109.04       89.52      4.30 o
   7   4   1        0.89       -0.52      1.61 o
   8   4   1      111.12       94.28      5.94 o
   9   4   1      285.11      292.10     11.46 o
  10   4   1      742.43      659.97     20.38 o
  11   4   1        0.39       -3.24      5.55 o
  12   4   1       44.93       50.22     13.97 o
  13   4   1        7.25        3.16      7.40 o
  14   4   1       22.91       12.70      8.88 o
   1   5   1       14.42        8.02      1.60 o
   2   5   1       99.29       93.67      5.71 o
   3   5   1      270.79      287.11      8.04 o
   4   5   1      569.59      568.46     13.11 o
   5   5   1       65.52       53.97      3.50 o
   6   5   1      258.39      285.80      7.80 o
   7   5   1      106.23      112.88      5.14 o
   8   5   1      224.52      222.04      8.19 o
   9   5   1        6.94        3.82      3.00 o
  10   5   1      183.62      182.26     10.38 o
  11   5   1      281.60      270.61     18.96 o
  12   5   1      125.11      128.71     16.61 o
  13   5   1       48.24       80.96     19.88 o
  14   5   1       35.53       34.31     17.51 o
   0   6   1     1974.79     2136.57     55.26 o
   1   6   1      662.81      641.15     15.20 o
   2   6   1       23.45       20.24      2.21 o
   3   6   1       17.71       14.71      1.99 o
   4   6   1      123.67      124.13      4.52 o
   5   6   1        4.50        0.95      2.04 o
   6   6   1      669.00      719.98     15.76 o
   7   6   1      407.83      372.36     11.79 o
   8   6   1      165.11      147.38      6.90 o
   9   6   1      106.79       80.89      5.71 o
  10   6   1        2.87        1.15      4.98 o
  11   6   1       90.63       87.87     11.50 o
  12   6   1        2.06        8.21      7.36 o
  13   6   1      372.71      384.32     25.72 o
   1   7   1       15.64       28.62      2.30 o
   2   7   1      214.38      248.50      7.81 o
   3   7   1      510.07      520.75     13.56 o
   4   7   1     1166.27     1160.93     27.08 o
   5   7   1      434.71      430.38     12.44 o
   6   7   1     1231.30     1263.85     38.01 o
   7   7   1       49.74       46.73      5.40 o
   8   7   1      168.91      172.05      9.67 o
   9   7   1       11.45        9.31      3.63 o
  10   7   1        0.01        8.87      5.59 o
  11   7   1        2.29        5.70      6.30 o
  12   7   1      187.43      217.18     18.21 o
   0   8   1        0.11        0.07      3.40 o
   1   8   1     1546.70     1519.13     29.40 o
   2   8   1      119.86      110.54      4.40 o
   3   8   1      102.98      116.50      4.69 o
   4   8   1      127.99      137.75      5.44 o
   5   8   1      183.31      204.97      6.90 o
   6   8   1      193.10      209.24     16.72 o
   7   8   1        6.07        6.50      3.81 o
   8   8   1       84.22      102.56      8.03 o
   9   8   1        5.23        6.29      5.47 o
  10   8   1        3.03        6.28      5.58 o
  11   8   1       40.71       44.39      8.90 o
   1   9   1       70.80       68.04      4.13 o
   2   9   1        0.06        0.10      2.24 o
   3   9   1       63.96       67.41      5.86 o
   4   9   1      258.42      256.41      8.55 o
   5   9   1       65.87       70.83      5.19 o
   6   9   1       52.35       49.67      5.69 o
   7   9   1      224.53      250.54     12.17 o
   8   9   1       88.78      100.64     15.94 o
   9   9   1        0.02        4.90     12.06 o
  10   9   1        0.42        7.20      5.83 o
   0  10   1      447.59      423.85     18.50 o
   1  10   1      426.44      455.61     14.99 o
   2  10   1        1.22        3.04      3.08 o
   3  10   1      923.15      949.69     23.58 o
   4  10   1        5.15        8.90      3.29 o
   5  10   1      153.14      157.58      9.94 o
   6  10   1       55.77       78.55      8.90 o
   7  10   1        1.06        0.96      8.20 o
   8  10   1       50.77       96.65     16.25 o
   1  11   1      140.42      146.12     11.98 o
   2  11   1      202.11      213.69     11.94 o
   3  11   1        0.25       -4.16      4.16 o
   4  11   1      411.67      404.40     16.92 o
   5  11   1       42.32       57.01      8.61 o
   6  11   1      124.89      115.82     16.93 o
   7  11   1       36.93       21.69     22.22 o
   0  12   1       22.76       24.43     25.14 o
   1  12   1       30.09       47.23      7.29 o
   2  12   1      116.81      111.04      9.59 o
   3  12   1       22.74       32.45      6.72 o
   4  12   1      167.33      177.47     11.64 o
   2   0   2     9598.17     8729.66    153.90 o
   3   0   2     3338.82     2874.74     55.34 o
   4   0   2      954.75      907.03     20.57 o
   5   0   2     2758.06     2850.56     55.61 o
   6   0   2     7743.84     7845.09    161.53 o
   7   0   2     8448.53     8590.52    177.17 o
   8   0   2       67.23       73.18      4.60 o
   9   0   2      763.73      758.18     19.50 o
  10   0   2       84.73       91.83      7.09 o
  11   0   2     1401.72     1358.47     58.66 o
  12   0   2      422.12      420.26     25.89 o
  13   0   2       18.32       23.32      9.07 o
  14   0   2      100.61       72.64     13.84 o
   1   1   2      885.60      896.74     21.33 o
   2   1   2     5181.71     4757.54     75.60 o
   3   1   2      743.66      718.95     11.72 o
   4   1   2      430.92      459.67      7.36 o
   5   1   2     4842.39     4685.60     73.02 o
   6   1   2      322.91      306.92      7.68 o
   7   1   2      426.71      368.55      7.89 o
   8   1   2      757.55      805.44     15.59 o
   9   1   2       75.88       64.00      3.53 o
  10   1   2        5.17        2.63      2.71 o
  11   1   2       94.33       76.45      8.55 o
  12   1   2      118.66      109.77      9.57 o
  13   1   2      110.27       97.11      9.84 o
  14   1   2       64.17       80.72     14.15 o
  15   1   2       72.40       92.29     22.80 o
   0   2   2    11544.25    10614.19    264.92 o
   1   2   2     2297.06     2395.23     42.90 o
   2   2   2    15105.07    14163.48    249.65 o
   3   2   2       81.19       80.89      3.03 o
   4   2   2        4.18        4.50      1.12 o
   5   2   2      127.13      147.78      3.85 o
   6   2   2      520.22      534.57      9.82 o
   7   2   2      530.12      654.83     13.03 o
   8   2   2      396.58      448.44     10.13 o
   9   2   2      158.50      177.65      6.81 o
  10   2   2      184.16      188.87      8.02 o
  11   2   2       63.43       58.41      7.08 o
  12   2   2       54.79       40.02      6.66 o
  13   2   2       86.76       67.28     12.50 o
  14   2   2        7.91       15.26     10.70 o
  15   2   2       49.03       45.62     13.10 o
   1   3   2      251.66      216.97      4.80 o
   2   3   2      277.93      354.03      6.63 o
   3   3   2      497.10      516.37     10.78 o
   4   3   2      608.09      645.02     12.74 o
   5   3   2     2720.26     2676.34     42.10 o
   6   3   2      244.63      173.62      4.69 o
   7   3   2      611.18      668.33     14.16 o
   8   3   2       33.54       24.36      3.18 o
   9   3   2      193.57      149.07      6.29 o
  10   3   2       92.24      101.84      9.76 o
  11   3   2      863.06      861.66     33.25 o
  12   3   2       26.84       23.64     13.03 o
  13   3   2       82.36       86.52     13.62 o
  14   3   2        1.63        4.80     15.60 o
  15   3   2       11.39       16.74     10.30 o
   0   4   2     2463.94     2266.53     82.24 o
   1   4   2      159.35      155.99      4.68 o
   2   4   2      359.76      422.21      8.83 o
   3   4   2     2234.11     2341.09     42.83 o
   4   4   2      409.56      423.28     10.36 o
   5   4   2      449.13      445.04     12.16 o
   6   4   2       92.85       71.42      4.16 o
   7   4   2       20.73       19.80      2.38 o
   8   4   2      299.79      295.54      8.53 o
   9   4   2        1.16       -2.23      2.23 o
  10   4   2      947.22      919.33     23.98 o
  11   4   2       79.36       85.52     11.58 o
  12   4   2       43.36       45.89     10.86 o
  13   4   2      136.71      156.36     25.17 o
  14   4   2        5.00       11.41      8.40 o
   1   5   2       10.64        6.70      2.98 o
   2   5   2      393.01      438.75      9.95 o
   3   5   2      195.40      231.55      6.35 o
   4   5   2      223.03      291.33      7.26 o
   5   5   2     3136.81     3136.86     61.95 o
   6   5   2       29.16       31.62      4.22 o
   7   5   2       54.04       46.42      3.45 o
   8   5   2       31.53       41.56      4.28 o
   9   5   2        4.01        0.85      3.08 o
  10   5   2      141.98      139.38     10.69 o
  11   5   2     1075.99     1180.24     66.18 o
  12   5   2      228.03      201.62     17.49 o
  13   5   2        1.29       -0.50      6.57 o
  14   5   2        8.33       18.34      9.04 o
   0   6   2        4.87        1.13      2.68 o
   1   6   2      559.40      637.34     16.19 o
   2   6   2       21.65       17.78      2.38 o
   3   6   2      498.43      485.79     12.56 o
   4   6   2       75.84       61.63      3.54 o
   5   6   2      590.94      599.90     16.54 o
   6   6   2        2.46        8.53      2.73 o
   7   6   2      474.02      459.17     13.57 o
   8   6   2       86.58       96.65      6.27 o
   9   6   2        1.46        0.41      2.87 o
  10   6   2       65.92       70.81      7.05 o
  11   6   2      888.72      831.80     39.22 o
  12   6   2       14.25       -0.64      6.74 o
  13   6   2       22.12       24.26      9.85 o
   1   7   2      430.50      448.46     10.74 o
   2   7   2        0.22        3.68      2.20 o
   3   7   2       72.06       75.10      4.38 o
   4   7   2       53.37       44.15      3.79 o
   5   7   2      347.28      351.97     12.47 o
   6   7   2        0.09        0.45      3.78 o
   7   7   2       95.05       88.40      6.32 o
   8   7   2       28.41       22.98      4.71 o
   9   7   2        8.73        5.76      3.57 o
  10   7   2        0.51        2.42      7.28 o
  11   7   2      103.68       83.96     16.15 o
  12   7   2       19.02       30.81      9.13 o
   0   8   2       27.03       25.34      3.90 o
   1   8   2      188.74      220.01      6.43 o
   2   8   2      401.56      358.71      9.65 o
   3   8   2      183.36      178.66      7.25 o
   4   8   2      290.71      307.85     10.21 o
   5   8   2      737.90      718.54     28.29 o
   6   8   2       67.97       67.67     12.74 o
   7   8   2      107.53      122.25      7.82 o
   8   8   2        0.00       -3.78      3.78 o
   9   8   2       25.98       25.19      5.45 o
  10   8   2       10.00        5.14      5.84 o
  11   8   2       58.27       58.55     10.02 o
   1   9   2     1041.22     1041.05     21.64 o
   2   9   2        0.23       -2.21      2.21 o
   3   9   2      436.78      470.73     12.90 o
   4   9   2        1.98        1.61      2.40 o
   5   9   2     1630.02     1599.53     39.94 o
   6   9   2       92.64      104.57      6.00 o
   7   9   2      157.25      177.51     12.12 o
   8   9   2       14.91       15.15      6.03 o
   9   9   2       10.37        7.00     12.76 o
  10   9   2        0.34        2.45      5.46 o
   0  10   2        1.73        7.82      5.88 o
   1  10   2        8.71        9.02      3.63 o
   2  10   2       58.95       62.53      5.50 o
   3  10   2      531.65      559.14     15.64 o
   4  10   2        7.57        0.98      4.30 o
   5  10   2      607.54      610.84     20.82 o
   6  10   2       14.63       17.04      4.53 o
   7  10   2        2.46        8.08      5.79 o
   8  10   2        5.51       -8.06      8.06 o
   1  11   2       81.59       90.29      8.08 o
   2  11   2       30.36       32.25      5.91 o
   3  11   2       70.01       46.03      7.89 o
   4  11   2      152.01      142.56      9.67 o
   5  11   2      458.22      479.35     25.19 o
   6  11   2        3.77        4.36     15.52 o
   7  11   2        7.72        6.21     10.17 o
   0  12   2       12.65       15.20     11.75 o
   1  12   2        8.27        1.16      4.86 o
   2  12   2       13.21       14.44      5.91 o
   3  12   2       60.51       72.56      8.34 o
   4  12   2        2.04       -5.41      9.47 o
   1   1   3     5092.41     4523.81     75.76 o
   2   1   3     8294.88     7418.97    117.47 o
   3   1   3      155.52      164.85      3.41 o
   4   1   3      176.82      197.30      4.08 o
   5   1   3      480.13      528.47     10.65 o
   6   1   3      233.32      264.24      6.06 o
   7   1   3        6.37        5.22      1.64 o
   8   1   3      542.35      567.28     12.33 o
   9   1   3        4.02        2.63      1.74 o
  10   1   3      261.45      260.51      8.54 o
  11   1   3       59.02       61.59      7.34 o
  12   1   3        0.19       -1.02      4.26 o
  13   1   3      112.22      123.39     11.86 o
  14   1   3        1.27        0.46      7.82 o
  15   1   3        6.89       33.31     16.26 o
   0   2   3     2510.98     2109.72     53.64 o
   1   2   3     7379.55     6459.26    107.91 o
   2   2   3    15444.00    14809.46    222.69 o
   3   2   3      176.40      125.40      3.22 o
   4   2   3      205.07      232.35      5.07 o
   5   2   3     1040.75     1148.39     17.46 o
   6   2   3       83.78       77.28      2.78 o
   7   2   3      704.62      774.20     14.03 o
   8   2   3       13.90       24.00      2.75 o
   9   2   3      487.09      527.07     13.24 o
  10   2   3      476.31      444.54     13.06 o
  11   2   3       18.46       25.00      5.46 o
  12   2   3        2.47       -0.35      4.21 o
  13   2   3       15.12       17.18      8.46 o
  14   2   3       28.68       32.73     10.74 o
  15   2   3        1.82        6.27      9.06 o
   1   3   3     1920.32     1825.92     33.13 o
   2   3   3        2.02        7.00      1.05 o
   3   3   3       53.18       54.04      2.69 o
   4   3   3      173.36      144.32      4.43 o
   5   3   3      218.99      266.03      7.15 o
   6   3   3       18.12       33.45      2.34 o
   7   3   3       80.85       85.57      3.93 o
   8   3   3      383.56      398.17     10.38 o
   9   3   3      751.02      737.30     17.00 o
  10   3   3      657.74      733.39     18.70 o
  11   3   3       10.34        9.54      5.39 o
  12   3   3       50.93       37.78      9.44 o
  13   3   3       27.12       21.21      8.50 o
  14   3   3        0.01       14.00      8.97 o
  15   3   3       29.25       33.83     11.66 o
   0   4   3     3791.31     3947.43    141.66 o
   1   4   3        9.19       11.96      1.35 o
   2   4   3     2981.67     2998.71     54.14 o
   3   4   3     2428.24     2392.43     46.99 o
   4   4   3      313.56      292.99     11.00 o
   5   4   3      271.91      230.17      7.13 o
   6   4   3      216.27      217.30      6.71 o
   7   4   3        5.42        1.88      1.93 o
   8   4   3      404.74      415.97     10.74 o
   9   4   3       27.71       37.52      3.78 o
  10   4   3     1502.56     1417.72     37.45 o
  11   4   3      812.06      760.77     46.26 o
  12   4   3       94.99      124.07     14.43 o
  13   4   3        4.87        8.56      7.49 o
  14   4   3       80.38       92.32     14.74 o
   1   5   3      691.31      739.14     16.87 o
   2   5   3       37.07       56.03      2.85 o
   3   5   3       72.86       83.55      3.63 o
   4   5   3      467.96      476.55     11.53 o
   5   5   3     1075.88     1119.41     24.24 o
   6   5   3      201.21      183.21      6.84 o
   7   5   3       58.81       57.00      3.70 o
   8   5   3      202.16      226.28      9.14 o
   9   5   3      242.79      253.91     11.38 o
  10   5   3      158.05      204.36     10.99 o
  11   5   3       93.39      108.13     12.34 o
  12   5   3       88.89      112.40     13.70 o
  13   5   3      102.51      110.72     23.93 o
  14   5   3       21.18        3.91      8.69 o
   0   6   3     1817.06     1928.13     94.21 o
   1   6   3        5.83        6.41      1.98 o
   2   6   3      420.76      412.45     10.98 o
   3   6   3      170.52      159.59      5.35 o
   4   6   3       75.38       94.29      7.55 o
   5   6   3       12.57       14.67      3.01 o
   6   6   3      326.75      295.93      9.57 o
   7   6   3      829.01      863.59     21.88 o
   8   6   3      352.02      319.35     11.66 o
   9   6   3       67.58       64.64      5.21 o
  10   6   3       42.24       26.94      5.16 o
  11   6   3      153.83      194.65     15.89 o
  12   6   3      261.95      227.75     18.53 o
  13   6   3       12.81       16.96      8.92 o
   1   7   3      120.46      154.45      5.98 o
   2   7   3      174.19      187.13      9.51 o
   3   7   3      263.13      267.88      8.71 o
   4   7   3     1459.02     1381.20     35.63 o
   5   7   3     1812.66     1802.01     45.13 o
   6   7   3     6972.52     6767.01    215.40 o
   7   7   3       62.44       64.70      7.88 o
   8   7   3      559.05      558.36     24.45 o
   9   7   3       34.34       42.51      5.03 o
  10   7   3      191.90      203.77     14.99 o
  11   7   3       62.39       59.76      9.95 o
  12   7   3      569.90      607.10     50.85 o
   0   8   3      126.62      169.95      7.95 o
   1   8   3       11.19        6.74      2.02 o
   2   8   3      294.51      257.94      8.85 o
   3   8   3       36.71       45.40      4.25 o
   4   8   3      259.09      280.79     10.57 o
   5   8   3      113.00      127.04      9.82 o
   6   8   3      211.33      220.76     22.20 o
   7   8   3       65.27       39.65     10.43 o
   8   8   3      428.25      428.64     19.55 o
   9   8   3      105.52      117.82      9.08 o
  10   8   3        2.75        5.65      5.72 o
  11   8   3        2.16        0.52      5.59 o
   1   9   3       66.59       81.11      4.34 o
   2   9   3       12.63       13.89      2.70 o
   3   9   3       33.57       29.53      4.95 o
   4   9   3      774.21      764.58     24.76 o
   5   9   3        1.30       -2.61      4.71 o
   6   9   3      175.79      188.32      9.41 o
   7   9   3      367.98      363.74     17.55 o
   8   9   3      257.54      258.45     15.15 o
   9   9   3        3.11        6.72      6.75 o
  10   9   3       25.63       23.30      9.14 o
   0  10   3      132.74      110.54     11.09 o
   1  10   3       16.79       10.19      3.74 o
   2  10   3      436.58      490.47     15.56 o
   3  10   3        3.46       -1.03      3.21 o
   4  10   3      146.65      166.83      7.82 o
   5  10   3       44.91       54.40      5.35 o
   6  10   3        0.05        2.82      3.62 o
   7  10   3        1.10       -0.69      4.97 o
   8  10   3       39.15       68.10     14.26 o
   9  10   3       39.53       84.98     23.03 o
   1  11   3      202.92      189.61     11.66 o
   2  11   3      430.18      422.24     24.48 o
   3  11   3       12.98       12.70      6.82 o
   4  11   3      331.51      321.67     19.23 o
   5  11   3       27.29       28.29      9.46 o
   6  11   3       22.44       21.34      7.58 o
   7  11   3        1.34       13.33     16.38 o
   0  12   3        0.44        3.11      7.20 o
   1  12   3        0.31        2.43      4.93 o
   2  12   3       54.04       50.52      7.69 o
   3  12   3      346.10      371.36     16.80 o
   4  12   3        9.92        5.43      8.43 o
   0   0   4    39215.77    32442.22   3063.75 o
   1   0   4     2037.27     1874.60     36.53 o
   2   0   4      321.33      303.90      7.47 o
   3   0   4      627.21      503.57     10.97 o
   4   0   4      201.30      183.41      5.30 o
   5   0   4       99.85      142.08      5.52 o
   6   0   4     4607.11     5207.91    118.92 o
   7   0   4        1.14       -2.01      2.01 o
   8   0   4      210.61      199.08      8.51 o
   9   0   4      536.92      506.07     16.09 o
  10   0   4     1286.23     1267.33     38.32 o
  11   0   4      294.67      299.21     20.41 o
  12   0   4      252.34      264.61     20.24 o
  13   0   4       25.59       30.49      9.91 o
  14   0   4       52.86       41.40     15.80 o
  15   0   4       16.78       17.35     13.85 o
   1   1   4    17826.24    16701.16    295.15 o
   2   1   4     7874.48     7350.42    122.54 o
   3   1   4     1948.46     1787.39     26.80 o
   4   1   4     1313.05     1266.85     18.87 o
   5   1   4      488.82      463.01      8.09 o
   6   1   4       90.36      113.52      3.56 o
   7   1   4        0.96        7.46      1.72 o
   8   1   4      135.27      126.41      4.49 o
   9   1   4        0.01        5.04      1.86 o
  10   1   4       37.12       47.38      4.71 o
  11   1   4      225.04      211.68     12.15 o
  12   1   4        6.19        0.23      4.46 o
  13   1   4        8.40        8.38      6.49 o
  14   1   4        0.35        2.78      6.31 o
  15   1   4        0.51        5.06     12.68 o
   0   2   4    50128.88    46599.32   1231.73 o
   1   2   4     3582.55     3266.73     58.56 o
   2   2   4      138.55       86.84      2.87 o
   3   2   4     1338.97     1343.32     22.49 o
   4   2   4       34.06       52.92      2.33 o
   5   2   4     3602.76     3603.31     51.29 o
   6   2   4      904.69      937.80     15.56 o
   7   2   4       72.60       85.04      3.32 o
   8   2   4      497.02      476.38     10.88 o
   9   2   4        2.53       -2.02      2.02 o
  10   2   4        6.46       11.36      3.42 o
  11   2   4        4.90        6.17      4.26 o
  12   2   4       40.08       16.98     11.51 o
  13   2   4        0.64       -2.63      6.91 o
  14   2   4        4.77       13.00     14.36 o
  15   2   4       28.97       43.75     17.74 o
   1   3   4     4803.57     4530.30     72.20 o
   2   3   4      380.51      329.54      8.58 o
   3   3   4      775.15      746.86     14.10 o
   4   3   4      261.34      304.30      7.14 o
   5   3   4       43.27       52.74      3.83 o
   6   3   4      423.87      421.02      8.52 o
   7   3   4      567.14      600.00     12.82 o
   8   3   4      450.43      494.55     12.46 o
   9   3   4        8.01        9.14      2.71 o
  10   3   4       10.05        2.89      3.00 o
  11   3   4        6.62        8.35      5.14 o
  12   3   4        0.06        2.09      6.25 o
  13   3   4        3.44       10.79      7.90 o
  14   3   4        9.85       13.89      9.38 o
  15   3   4       31.64       34.58     11.25 o
   0   4   4      328.50      326.50     11.39 o
   1   4   4     1708.06     1636.71     30.11 o
   2   4   4       50.49       56.86      2.66 o
   3   4   4      489.42      479.85     11.09 o
   4   4   4     1370.10     1398.24     31.16 o
   5   4   4      818.66      923.01     20.37 o
   6   4   4       11.51       20.18      2.64 o
   7   4   4      754.54      765.60     16.49 o
   8   4   4        0.32       -1.91      2.02 o
   9   4   4      271.35      240.23      8.17 o
  10   4   4      195.42      132.02      8.31 o
  11   4   4        0.05        0.03      6.81 o
  12   4   4       98.16       95.79     12.96 o
  13   4   4        0.29        2.57      7.37 o
  14   4   4        2.40       -2.99      7.26 o
   1   5   4      300.93      319.84      7.60 o
   2   5   4     2085.86     2053.08     40.61 o
   3   5   4      371.72      372.66     12.16 o
   4   5   4      504.52      525.43     12.51 o
   5   5   4      944.25      962.69     21.33 o
   6   5   4        1.39        0.78      1.80 o
   7   5   4      385.00      397.33     11.58 o
   8   5   4        7.97       11.29      2.67 o
   9   5   4        1.84        4.17      3.08 o
  10   5   4      158.59      146.28      9.33 o
  11   5   4      368.04      335.27     21.19 o
  12   5   4      164.75      114.45     22.26 o
  13   5   4        0.20        0.81      7.25 o
  14   5   4       32.35       27.80     15.99 o
   0   6   4     3133.53     3259.15    145.01 o
   1   6   4     1291.15     1431.79     31.51 o
   2   6   4        0.10        0.33      1.83 o
   3   6   4       27.68       30.87      2.69 o
   4   6   4       65.31       54.36      4.07 o
   5   6   4       21.44       29.54      3.88 o
   6   6   4      592.29      562.16     14.45 o
   7   6   4      647.63      686.49     23.37 o
   8   6   4       20.85       23.72      4.02 o
   9   6   4      446.67      425.62     14.48 o
  10   6   4      127.59       94.21      7.71 o
  11   6   4        0.02        4.54      6.17 o
  12   6   4      174.76      205.60     17.65 o
  13   6   4        2.61        4.16      7.13 o
   1   7   4      464.67      514.63     13.43 o
   2   7   4       23.38       25.49      3.09 o
   3   7   4       38.64       47.32      3.98 o
   4   7   4        7.59        7.06      3.14 o
   5   7   4        1.06       -0.43      2.86 o
   6   7   4      204.00      234.30     17.73 o
   7   7   4      370.49      407.66     19.14 o
   8   7   4        2.21        5.79      3.37 o
   9   7   4      113.46      103.05     10.19 o
  10   7   4       12.28       16.90      5.55 o
  11   7   4       97.55      104.35     11.89 o
  12   7   4        4.51        5.37      7.32 o
   0   8   4        3.12        0.47      3.69 o
   1   8   4       25.22       22.11      2.67 o
   2   8   4       29.02       28.87      3.81 o
   3   8   4       67.69       60.52      5.05 o
   4   8   4        0.49        0.63      3.58 o
   5   8   4      659.77      666.96     26.26 o
   6   8   4      241.70      293.89     15.87 o
   7   8   4      117.23      100.72     10.00 o
   8   8   4      110.20      131.10      9.88 o
   9   8   4        0.38       -0.16      4.50 o
  10   8   4        1.73       -1.06      4.91 o
  11   8   4       99.03      126.48     13.07 o
   1   9   4       84.45       98.15      6.13 o
   2   9   4        4.17        0.19      2.38 o
   3   9   4        9.86        9.11      4.05 o
   4   9   4      541.16      585.21     24.24 o
   5   9   4      672.62      635.26     26.17 o
   6   9   4       51.00       61.02     21.48 o
   7   9   4      314.93      301.65     14.94 o
   8   9   4        0.22        1.37      4.84 o
   9   9   4       21.34       32.20      8.87 o
  10   9   4       12.11       13.74      6.20 o
   0  10   4       79.39       89.31      8.00 o
   1  10   4        3.30        3.64      4.47 o
   2  10   4      720.20      708.33     26.10 o
   3  10   4      364.66      364.83     12.33 o
   4  10   4      222.61      225.99     18.71 o
   5  10   4       50.36       59.89      6.33 o
   6  10   4       54.46       53.36      6.59 o
   7  10   4        2.87        4.60      7.88 o
   8  10   4       63.27       65.86     13.78 o
   9  10   4        4.79        9.73     14.55 o
   1  11   4       71.12       76.03      7.66 o
   2  11   4       30.14       16.37      5.48 o
   3  11   4       38.21       33.44      4.98 o
   4  11   4        0.02        6.31      4.31 o
   5  11   4       75.07       87.25      7.08 o
   6  11   4        8.27        5.71      5.34 o
   7  11   4       42.24       49.68     13.40 o
   0  12   4      179.35      218.50     18.15 o
   1  12   4       22.37       19.24      6.06 o
   2  12   4       21.69       20.20      6.14 o
   3  12   4       18.65       18.26      7.04 o
   4  12   4        4.17       17.19      6.77 o
   1   1   5      383.29      313.66      6.53 o
   2   1   5       72.70       67.76      2.96 o
   3   1   5     2087.72     2000.09     31.24 o
   4   1   5      305.59      283.72      5.61 o
   5   1   5     2751.37     2986.99     41.18 o
   6   1   5      288.96      328.05      6.81 o
   7   1   5       49.15       41.08      3.28 o
   8   1   5      437.11      408.34      8.92 o
   9   1   5      108.33       97.54      4.62 o
  10   1   5      134.36      138.04      6.99 o
  11   1   5       41.57       27.42      5.88 o
  12   1   5      224.60      235.76     13.51 o
  13   1   5       19.48       11.24      8.19 o
  14   1   5        0.67        2.32      6.45 o
  15   1   5       50.70       86.85     22.10 o
   0   2   5    39759.21    37087.24   2738.94 o
   1   2   5    10980.67     9788.98    163.16 o
   2   2   5    16095.37    15376.58    242.43 o
   3   2   5     1521.94     1471.13     23.49 o
   4   2   5       37.89       35.28      2.40 o
   5   2   5     4105.55     3896.21     57.76 o
   6   2   5      356.42      435.81      8.31 o
   7   2   5     1510.72     1697.95     29.36 o
   8   2   5      155.22      183.85      5.97 o
   9   2   5       87.01       93.05      5.38 o
  10   2   5       56.13       46.29      4.77 o
  11   2   5      548.31      453.83     18.52 o
  12   2   5       11.27       11.05      8.38 o
  13   2   5        4.66        3.11      5.69 o
  14   2   5        5.32        4.38      8.33 o
  15   2   5       77.11       82.19     21.28 o
   1   3   5     8677.27     8302.48    138.61 o
   2   3   5     5392.30     5506.96     97.98 o
   3   3   5     2591.88     2620.58     42.70 o
   4   3   5      770.16      814.76     16.67 o
   5   3   5     1844.53     2071.97     48.57 o
   6   3   5      321.30      256.46      5.93 o
   7   3   5      742.50      682.51     13.53 o
   8   3   5      174.20      145.86      5.78 o
   9   3   5       99.83      113.40      5.57 o
  10   3   5       18.11        7.48      3.51 o
  11   3   5      488.75      418.33     20.21 o
  12   3   5       18.30       20.30      8.07 o
  13   3   5       60.76       46.13     12.18 o
  14   3   5        0.07       15.84      9.12 o
  15   3   5       52.58       99.28     16.57 o
   0   4   5      664.41      636.60     17.82 o
   1   4   5     4541.25     4822.53     86.05 o
   2   4   5      458.36      478.36     11.05 o
   3   4   5     2015.43     1961.61     38.87 o
   4   4   5       89.17      131.72      5.39 o
   5   4   5      639.87      712.78     16.91 o
   6   4   5      129.40      136.02      6.11 o
   7   4   5       31.71       30.19      2.57 o
   8   4   5       96.55      103.94      5.45 o
   9   4   5      348.25      316.32     10.09 o
  10   4   5      166.76      182.46     16.44 o
  11   4   5        0.24        9.63      7.98 o
  12   4   5      241.61      269.26     20.37 o
  13   4   5      132.35      146.80     16.56 o
  14   4   5        3.58       11.38      8.94 o
   1   5   5      186.58      160.01      4.73 o
   2   5   5       25.53       23.01      2.30 o
   3   5   5      236.12      234.40      7.53 o
   4   5   5      259.88      263.39      8.54 o
   5   5   5       35.67       40.67      3.39 o
   6   5   5       15.13        7.87      2.31 o
   7   5   5      621.63      559.94     14.57 o
   8   5   5        7.62        2.98      2.28 o
   9   5   5        8.05        5.12      3.13 o
  10   5   5       19.61       11.97      4.59 o
  11   5   5        2.87        3.41      7.47 o
  12   5   5       92.94       71.03     17.90 o
  13   5   5       82.45       74.94     30.08 o
  14   5   5       11.64       20.56      9.56 o
   0   6   5      596.04      676.20     29.08 o
   1   6   5        4.16       10.64      2.17 o
   2   6   5       17.62       25.83      3.04 o
   3   6   5        0.18        0.60      2.03 o
   4   6   5      589.50      639.79     16.61 o
   5   6   5        1.35       -0.47      2.37 o
   6   6   5       30.38       27.11      4.06 o
   7   6   5       18.09       18.33      4.85 o
   8   6   5      260.87      279.43     10.71 o
   9   6   5      561.29      488.45     15.91 o
  10   6   5        0.21        7.20      4.05 o
  11   6   5      234.03      237.52     17.66 o
  12   6   5      145.74      160.32     15.89 o
  13   6   5       14.03       15.71      8.75 o
   1   7   5      142.52      150.43      5.96 o
   2   7   5       37.87       35.20      3.46 o
   3   7   5     1038.24     1000.86     29.21 o
   4   7   5       18.80       23.84      5.41 o
   5   7   5     1320.63     1243.66     33.02 o
   6   7   5      111.86      103.63      9.35 o
   7   7   5      348.87      326.43     19.01 o
   8   7   5      230.58      231.42     10.63 o
   9   7   5        8.64        6.33      3.58 o
  10   7   5       14.17       16.17      4.69 o
  11   7   5      293.00      292.07     19.56 o
  12   7   5      154.05      144.56     14.98 o
   0   8   5       53.40       48.24      5.42 o
   1   8   5      305.03      288.77      9.43 o
   2   8   5      240.02      255.41      8.96 o
   3   8   5      384.92      392.91     12.09 o
   4   8   5       49.90       60.32      6.30 o
   5   8   5        6.61       14.20      5.34 o
   6   8   5      355.56      361.16     17.91 o
   7   8   5      218.26      204.62     27.24 o
   8   8   5       55.46       57.96      6.52 o
   9   8   5        8.47       11.33      4.84 o
  10   8   5        1.08        5.22      5.46 o
  11   8   5      268.71      288.25     23.93 o
   1   9   5       14.59       14.72      2.71 o
   2   9   5       42.27       43.69      4.95 o
   3   9   5      242.81      260.41     12.22 o
   4   9   5        9.10       15.03      5.83 o
   5   9   5       18.50       11.99      9.18 o
   6   9   5       13.81       12.01     15.60 o
   7   9   5      220.69      226.71     25.25 o
   8   9   5       25.13       31.98      6.00 o
   9   9   5        7.07       12.24      5.33 o
  10   9   5       20.62       22.58      7.98 o
   0  10   5      318.21      284.91     18.90 o
   1  10   5      357.98      365.11     11.41 o
   2  10   5        0.58        2.11      3.07 o
   3  10   5      650.09      667.38     25.19 o
   4  10   5       27.31       31.47      9.55 o
   5  10   5       14.90        8.56      8.23 o
   6  10   5       77.69       77.86     18.52 o
   7  10   5       10.97       16.71      6.40 o
   8  10   5       73.73       79.45      9.87 o
   9  10   5      172.84      188.34     18.11 o
   1  11   5       67.30       70.27      8.19 o
   2  11   5       34.49       39.08      5.14 o
   3  11   5      168.07      172.86      9.50 o
   4  11   5      151.55      140.84      8.45 o
   5  11   5       15.70       12.11      4.27 o
   6  11   5        2.88       -0.46      3.74 o
   7  11   5       18.12       28.60     25.49 o
   0  12   5       74.65       77.04     12.07 o
   1  12   5       95.68       89.60      8.94 o
   2  12   5       88.25       94.99     10.48 o
   3  12   5       48.89       30.72      7.53 o
   0   0   6    83346.62    74945.95   2305.44 o
   1   0   6     8544.93     7792.52    158.76 o
   2   0   6     6571.69     6008.86    114.01 o
   3   0   6     2056.58     1877.50     39.88 o
   4   0   6      424.83      412.38      9.75 o
   5   0   6      418.92      387.99     10.19 o
   6   0   6       19.80       25.10      3.24 o
   7   0   6        0.96        0.21      2.01 o
   8   0   6      753.30      755.76     30.20 o
   9   0   6     1412.37     1375.26     35.85 o
  10   0   6      489.22      445.93     25.71 o
  11   0   6     1834.84     1722.98     71.85 o
  12   0   6     1680.18     1672.74     71.38 o
  13   0   6        7.40       17.24      8.64 o
  14   0   6       89.56       99.45     21.40 o
  15   0   6      188.79      266.68     33.77 o
   1   1   6      190.13      166.31      4.01 o
   2   1   6     4549.53     4402.12     74.15 o
   3   1   6     6076.41     5741.95     87.15 o
   4   1   6     1023.12      982.94     18.24 o
   5   1   6        0.63       -0.25      1.17 o
   6   1   6     1127.60     1140.06     19.39 o
   7   1   6      956.94      974.81     18.15 o
   8   1   6       15.00       18.79      2.50 o
   9   1   6      549.24      569.57     13.15 o
  10   1   6       21.04       23.72      3.98 o
  11   1   6       28.79       24.25      5.58 o
  12   1   6        3.82        2.45      4.62 o
  13   1   6      188.69      159.09     14.02 o
  14   1   6      138.06      113.28     13.08 o
  15   1   6       14.18       35.25     17.43 o
   0   2   6     2520.75     2597.28     94.07 o
   1   2   6    14883.85    14143.65    306.88 o
   2   2   6     5899.65     6169.63     97.97 o
   3   2   6      382.18      391.59      7.42 o
   4   2   6      636.46      686.59     12.78 o
   5   2   6      216.41      186.29      4.55 o
   6   2   6      860.74      920.78     15.36 o
   7   2   6      201.43      284.51      7.02 o
   8   2   6        5.38        7.21      1.97 o
   9   2   6       48.22       38.50      3.17 o
  10   2   6     1064.62     1143.70     25.00 o
  11   2   6      147.35      156.27     10.63 o
  12   2   6       24.99       22.37      6.74 o
  13   2   6       94.72       85.21     10.92 o
  14   2   6       46.67       43.97     14.20 o
  15   2   6       31.58       61.40     19.30 o
   1   3   6     3364.92     3350.48     60.13 o
   2   3   6       11.21       21.46      1.76 o
   3   3   6     6655.08     6768.12    102.75 o
   4   3   6     7059.15     7720.27    129.71 o
   5   3   6     2585.30     2661.10     44.14 o
   6   3   6      842.56      847.15     20.30 o
   7   3   6      190.21      220.59      6.11 o
   8   3   6       51.75       64.90      4.21 o
   9   3   6       14.57       13.20      2.89 o
  10   3   6      831.25      843.92     22.55 o
  11   3   6      587.77      607.70     26.02 o
  12   3   6      152.11      142.07     28.33 o
  13   3   6        6.91       14.51      8.43 o
  14   3   6       14.59       16.42      9.73 o
   0   4   6      118.36      150.71      6.17 o
   1   4   6      352.94      400.18      7.88 o
   2   4   6     2551.21     2659.55     56.15 o
   3   4   6     5401.83     4969.63    173.01 o
   4   4   6      236.48      235.86      7.01 o
   5   4   6      427.46      405.99     12.21 o
   6   4   6      755.57      796.96     17.33 o
   7   4   6      183.21      165.13      5.94 o
   8   4   6      180.69      218.11      7.64 o
   9   4   6       68.53       73.11      5.05 o
  10   4   6      249.32      240.63     10.80 o
  11   4   6      736.67      653.75     33.29 o
  12   4   6      139.52      167.55     34.47 o
  13   4   6       33.84       51.90     11.22 o
  14   4   6        3.86        2.84     10.82 o
   1   5   6      628.64      723.84     15.44 o
   2   5   6     1153.95     1187.36     26.67 o
   3   5   6      464.20      472.52     12.55 o
   4   5   6      621.14      721.96     18.14 o
   5   5   6      502.79      516.34     13.98 o
   6   5   6       13.69        8.75      2.60 o
   7   5   6       60.28       72.48      4.89 o
   8   5   6      656.70      647.50     15.03 o
   9   5   6     1334.43     1266.33     33.32 o
  10   5   6      143.61      167.10      9.80 o
  11   5   6       53.25       62.30     20.62 o
  12   5   6      110.74      108.63     13.48 o
  13   5   6       26.02       34.18      9.72 o
  14   5   6      132.48      167.30     40.15 o
   0   6   6      693.21      608.95     45.72 o
   1   6   6       29.83       41.73      3.02 o
   2   6   6       98.83       91.61      4.06 o
   3   6   6      685.67      722.35     17.97 o
   4   6   6       54.62       50.94      4.18 o
   5   6   6        0.53        4.05      2.75 o
   6   6   6       58.28       51.41      4.87 o
   7   6   6      108.52      109.86      8.37 o
   8   6   6       77.91       82.82      8.79 o
   9   6   6        6.74        7.23      3.65 o
  10   6   6       29.04       20.81      4.82 o
  11   6   6        5.59        8.50      7.43 o
  12   6   6       59.85       65.18     11.27 o
  13   6   6        6.98       20.23      8.80 o
   1   7   6       14.93       18.82      2.74 o
   2   7   6      248.21      274.88      8.95 o
   3   7   6       35.86       42.16      5.06 o
   4   7   6      124.04      118.24      6.14 o
   5   7   6       75.21       76.12      6.28 o
   6   7   6       12.91       18.45      5.83 o
   7   7   6       36.36       33.83      6.96 o
   8   7   6        4.62        7.81      5.28 o
   9   7   6        7.95        7.31      3.37 o
  10   7   6        0.00        1.52      4.04 o
  11   7   6        0.17       -3.58      5.53 o
  12   7   6        7.70        8.12      7.57 o
   0   8   6      100.96       99.12      6.46 o
   1   8   6       79.57       77.84      4.86 o
   2   8   6      306.52      317.33     11.85 o
   3   8   6       92.49       91.12      7.42 o
   4   8   6      181.28      197.85     11.25 o
   5   8   6      138.06      153.82     11.26 o
   6   8   6      236.68      249.78     14.92 o
   7   8   6       76.77       93.83     13.59 o
   8   8   6        3.88        1.72      7.50 o
   9   8   6        0.05        2.53      4.38 o
  10   8   6        1.41        6.20     11.56 o
  11   8   6       15.84       28.34      7.92 o
   1   9   6       11.46       15.52      3.15 o
   2   9   6       10.44       10.13      3.72 o
   3   9   6       69.14       84.14      9.14 o
   4   9   6       40.38       37.77      9.24 o
   5   9   6      120.33      107.48     13.58 o
   6   9   6       50.33       43.80     14.40 o
   7   9   6       30.82       34.24     13.77 o
   8   9   6       64.80       73.85     13.96 o
   9   9   6        5.62        9.75      5.10 o
  10   9   6        0.79       -3.84      5.16 o
   0  10   6      252.50      265.88     16.70 o
   1  10   6        8.18       14.62      3.41 o
   2  10   6       63.14       64.80      4.89 o
   3  10   6      150.10      153.84     15.24 o
   4  10   6      383.85      389.19     32.29 o
   5  10   6       34.46       50.43     11.73 o
   6  10   6        2.03       -1.08      7.72 o
   7  10   6        0.29        1.92     14.59 o
   8  10   6        3.71       -0.80      9.30 o
   9  10   6       10.71        1.76     13.19 o
   1  11   6       69.70       74.67      7.63 o
   2  11   6       90.47       86.51      7.09 o
   3  11   6        1.32       -3.66      3.66 o
   4  11   6      625.22      613.74     24.86 o
   5  11   6      424.19      410.39     28.38 o
   6  11   6        0.39        1.56      8.74 o
   7  11   6       23.41       20.17      6.51 o
   0  12   6       32.66       23.39     12.57 o
   1  12   6       22.99       19.81      6.07 o
   2  12   6       30.00       32.20      7.80 o
   3  12   6        0.00        1.97      5.96 o
   1   1   7      136.98      121.76      3.29 o
   2   1   7      791.77      698.88     13.04 o
   3   1   7      189.21      203.87      4.55 o
   4   1   7      273.93      330.26      6.78 o
   5   1   7       48.32       38.49      2.30 o
   6   1   7       26.59       38.05      2.63 o
   7   1   7       30.31       42.32      2.89 o
   8   1   7       98.90       88.78      4.37 o
   9   1   7     2440.60     2382.61     43.39 o
  10   1   7      415.80      470.26     13.81 o
  11   1   7      195.36      199.29     11.85 o
  12   1   7      115.49      112.88      9.95 o
  13   1   7       79.58       74.67     10.69 o
  14   1   7       16.05       28.28      9.98 o
  15   1   7       89.68       93.69     22.18 o
   0   2   7      113.39      102.75      6.99 o
   1   2   7    12835.11    12644.36    257.83 o
   2   2   7      975.11      992.13     18.93 o
   3   2   7       24.44       28.49      2.29 o
   4   2   7     1475.81     1510.37     25.78 o
   5   2   7       72.24       88.61      3.06 o
   6   2   7      108.58      108.17      3.64 o
   7   2   7      634.47      692.99     13.68 o
   8   2   7       55.28       78.25      4.57 o
   9   2   7      785.22      835.36     19.06 o
  10   2   7     3425.85     3252.03     66.40 o
  11   2   7      277.77      315.06     15.16 o
  12   2   7       50.27       37.34      7.78 o
  13   2   7       34.71       38.74      8.56 o
  14   2   7        5.82       14.44      9.66 o
  15   2   7       20.21       32.06     16.34 o
   1   3   7       66.36       70.24      2.80 o
   2   3   7      153.33      177.37      4.69 o
   3   3   7     2185.91     2073.58     33.61 o
   4   3   7     5956.50     6435.53    102.92 o
   5   3   7      127.67      117.34      4.08 o
   6   3   7        7.74        7.20      2.24 o
   7   3   7       77.13       78.70      4.64 o
   8   3   7     1692.01     1758.26     34.62 o
   9   3   7       57.98       49.38      5.46 o
  10   3   7      839.43      860.41     25.08 o
  11   3   7       11.63        5.25      5.55 o
  12   3   7       22.74       10.79      8.37 o
  13   3   7       10.75        8.34      7.92 o
  14   3   7       39.48       68.06     13.37 o
   0   4   7      132.21      136.43      8.68 o
   1   4   7     1673.72     1716.99     33.96 o
   2   4   7       31.55       28.13      2.32 o
   3   4   7     3578.80     3408.88     78.88 o
   4   4   7      178.36      247.93      7.32 o
   5   4   7      160.42      172.95      6.32 o
   6   4   7       60.75       80.72      4.58 o
   7   4   7      272.97      223.53      7.04 o
   8   4   7      201.17      208.34      6.98 o
   9   4   7      457.89      526.76     14.28 o
  10   4   7       15.55       38.47      5.19 o
  11   4   7        5.75       16.21      7.31 o
  12   4   7       30.56       20.90     15.84 o
  13   4   7       18.17       17.79      8.85 o
  14   4   7       53.47       63.52     13.09 o
   1   5   7      704.99      766.12     17.63 o
   2   5   7      522.45      629.01     15.44 o
   3   5   7        5.12        5.08      2.24 o
   4   5   7      445.75      485.48     15.19 o
   5   5   7       79.37       68.29      4.38 o
   6   5   7     1014.89     1091.79     24.50 o
   7   5   7      713.77      678.44     18.52 o
   8   5   7        7.46       10.03      2.89 o
   9   5   7       32.20       38.13      7.41 o
  10   5   7      120.33      118.35      8.36 o
  11   5   7       16.84       14.14      9.34 o
  12   5   7        0.12        7.90      7.07 o
  13   5   7        1.40        2.23      7.32 o
  14   5   7       19.93       31.07     10.98 o
   0   6   7     2455.46     2768.13    103.23 o
   1   6   7      201.81      218.42      6.94 o
   2   6   7       16.54       10.51      2.37 o
   3   6   7      325.83      358.26     10.64 o
   4   6   7      421.62      417.91     12.75 o
   5   6   7     1677.25     1703.36     39.00 o
   6   6   7      627.13      549.03     15.97 o
   7   6   7      312.23      332.16     14.14 o
   8   6   7       21.87       32.81      5.61 o
   9   6   7       84.63       91.06      6.53 o
  10   6   7        0.05       -1.78      3.64 o
  11   6   7        0.00       -3.41      5.18 o
  12   6   7        0.50       14.98      7.70 o
  13   6   7       16.49        9.03      8.53 o
   1   7   7      791.34      874.19     31.09 o
   2   7   7        0.31        1.02      2.56 o
   3   7   7       55.40       53.02      4.89 o
   4   7   7     1783.62     1821.35     41.29 o
   5   7   7        1.29       -0.39      3.37 o
   6   7   7     1394.30     1378.28     47.33 o
   7   7   7        8.62       10.33      5.67 o
   8   7   7      209.01      205.15     25.38 o
   9   7   7       11.28        8.88      5.48 o
  10   7   7      201.39      159.79     15.72 o
  11   7   7       50.31       66.09     10.31 o
  12   7   7       44.19       43.04     10.08 o
   0   8   7        9.81       15.86      4.30 o
   1   8   7        9.59        9.25      2.80 o
   2   8   7      658.06      647.59     19.01 o
   3   8   7      140.27      137.90      8.57 o
   4   8   7      131.31      148.62      9.31 o
   5   8   7       78.59       89.64      9.15 o
   6   8   7       56.64       73.07     18.21 o
   7   8   7      164.27      175.49     24.55 o
   8   8   7        2.84        2.27      5.61 o
   9   8   7       36.03       30.67      7.14 o
  10   8   7      101.14      135.28     11.91 o
  11   8   7       54.35       67.79     12.88 o
   1   9   7      179.68      159.43      8.66 o
   2   9   7      175.78      190.64     13.09 o
   3   9   7      166.24      159.76     14.62 o
   4   9   7       56.44       62.86     10.56 o
   5   9   7       10.17       -2.54      6.85 o
   6   9   7       17.71        9.61      8.10 o
   7   9   7      151.42      134.66     17.66 o
   8   9   7       84.63       37.51     16.03 o
   9   9   7        7.97       12.90      5.16 o
  10   9   7       13.84       13.47      6.06 o
   0  10   7      367.93      365.80     18.51 o
   1  10   7        4.16        2.32      2.93 o
   2  10   7      399.24      420.65     28.79 o
   3  10   7       18.11       19.72      8.24 o
   4  10   7       68.92      101.44     31.67 o
   5  10   7       31.58       39.53     14.63 o
   6  10   7       41.40       28.24     10.24 o
   7  10   7       11.68       10.38      8.96 o
   8  10   7       20.13       76.65     21.17 o
   1  11   7        9.53       16.63      5.11 o
   2  11   7        4.70        6.14      4.07 o
   3  11   7        6.61        6.37      3.67 o
   4  11   7       12.08        1.39      8.14 o
   5  11   7       11.78        9.90     12.26 o
   6  11   7       53.38       94.43     15.82 o
   0  12   7       68.31       68.31     11.30 o
   1  12   7       53.12       42.81      8.13 o
   2  12   7       44.25       34.01      7.54 o
   3  12   7       64.44       68.96      9.09 o
   0   0   8    12483.55    11672.49    352.36 o
   1   0   8    25332.92    24138.78    492.99 o
   2   0   8    18383.23    17799.80    335.35 o
   3   0   8      125.97      111.25      3.77 o
   4   0   8      520.62      517.20     12.82 o
   5   0   8      249.63      206.01      7.07 o
   6   0   8      131.04       94.70      6.10 o
   7   0   8      455.17      387.85     12.64 o
   8   0   8      822.30      867.11     26.91 o
   9   0   8     5326.26     5179.36    134.63 o
  10   0   8      500.49      505.64     22.27 o
  11   0   8      507.12      569.47     31.71 o
  12   0   8       14.78       11.90      7.57 o
  13   0   8       75.91       62.18     17.04 o
  14   0   8        0.00        2.96     11.21 o
  15   0   8      251.47      288.86     35.17 o
   1   1   8     2209.95     2117.95     32.76 o
   2   1   8      265.88      271.74      5.29 o
   3   1   8      920.30      913.73     17.61 o
   4   1   8     1896.35     1799.00     27.60 o
   5   1   8     3881.50     4289.04     73.39 o
   6   1   8      369.37      313.94      7.43 o
   7   1   8      645.35      641.83     12.96 o
   8   1   8       82.52       76.98      5.43 o
   9   1   8      138.16      165.44      6.35 o
  10   1   8      269.81      274.65     10.05 o
  11   1   8        0.13        4.17      4.28 o
  12   1   8       43.25       56.94      9.01 o
  13   1   8       16.27        5.48      8.56 o
  14   1   8        1.69       -2.25      7.09 o
  15   1   8       30.61       22.96     14.94 o
   0   2   8     1568.91     1299.46     49.28 o
   1   2   8      556.67      643.43     14.11 o
   2   2   8        3.73        1.91      0.95 o
   3   2   8     1481.30     1572.77     27.93 o
   4   2   8     1489.04     1700.38     28.81 o
   5   2   8        1.14        0.82      1.39 o
   6   2   8      151.45      159.07      5.21 o
   7   2   8       17.15       14.35      2.17 o
   8   2   8     1104.74     1171.76     22.88 o
   9   2   8       58.65       60.23      4.08 o
  10   2   8      286.47      303.26     11.46 o
  11   2   8      175.39      205.61     13.97 o
  12   2   8      203.20      189.01     14.22 o
  13   2   8       24.20       21.61      7.64 o
  14   2   8       47.58       30.95     12.84 o
  15   2   8       55.34      107.70     23.42 o
   1   3   8     3927.11     4067.01     73.00 o
   2   3   8      221.96      184.09      5.19 o
   3   3   8      116.63      123.54      3.98 o
   4   3   8      364.07      290.65      6.74 o
   5   3   8     1482.51     1540.63     29.79 o
   6   3   8       91.48       92.84      4.09 o
   7   3   8      920.27      929.40     17.36 o
   8   3   8        0.28       -0.47      2.09 o
   9   3   8      662.85      682.83     17.34 o
  10   3   8      224.53      203.62     10.04 o
  11   3   8       11.90        5.24      5.23 o
  12   3   8        1.53        0.68      6.69 o
  13   3   8       12.26        2.81      7.63 o
  14   3   8      152.90      185.19     43.27 o
   0   4   8      387.31      439.62     19.69 o
   1   4   8      128.99      173.15      5.27 o
   2   4   8     6648.06     6634.32    136.62 o
   3   4   8     2478.68     2567.61     50.69 o
   4   4   8     1366.59     1325.53     25.69 o
   5   4   8     1809.68     1988.65     38.04 o
   6   4   8        8.84       20.68      2.99 o
   7   4   8      807.57      814.43     19.63 o
   8   4   8      317.33      325.64      8.69 o
   9   4   8      475.34      492.12     14.67 o
  10   4   8      116.09      132.02      8.13 o
  11   4   8       22.15       22.02      7.64 o
  12   4   8       38.63       51.58     10.73 o
  13   4   8       86.16      140.87     16.24 o
  14   4   8       17.82       17.68     11.13 o
   1   5   8     1509.22     1565.41     31.31 o
   2   5   8      213.34      200.43      6.79 o
   3   5   8      947.70      924.48     22.05 o
   4   5   8        2.74        5.25      2.26 o
   5   5   8      150.13      125.93      6.28 o
   6   5   8      172.95      207.01      7.47 o
   7   5   8     1083.13     1059.27     24.29 o
   8   5   8        2.02        3.01      2.19 o
   9   5   8       12.40       10.93      3.81 o
  10   5   8       16.43       10.77      4.39 o
  11   5   8      187.89      199.74     16.25 o
  12   5   8       36.58       37.25      9.63 o
  13   5   8       23.49       29.47     12.18 o
   0   6   8     2106.45     2172.41     89.65 o
   1   6   8      541.37      566.12     15.93 o
   2   6   8        1.37        0.80      2.22 o
   3   6   8        0.13        1.94      2.34 o
   4   6   8      366.96      364.45     11.31 o
   5   6   8        2.69       -0.18      2.59 o
   6   6   8      417.05      425.86     14.68 o
   7   6   8      367.80      355.28     21.27 o
   8   6   8       88.32       96.08      9.78 o
   9   6   8      219.88      209.71      9.79 o
  10   6   8        2.99        1.81      4.00 o
  11   6   8        1.75        1.55      5.65 o
  12   6   8       61.60       60.79     11.21 o
  13   6   8       19.47       24.84      9.26 o
   1   7   8       13.92       14.38      2.90 o
   2   7   8        1.88        2.65      2.72 o
   3   7   8       46.67       62.15      4.59 o
   4   7   8      148.27      180.25      9.42 o
   5   7   8      113.54      128.53      7.97 o
   6   7   8       87.51       71.06      9.47 o
   7   7   8       11.52       10.05      7.22 o
   8   7   8       64.96       57.90      8.67 o
   9   7   8       66.85       62.11      5.15 o
  10   7   8      201.43      182.68     10.10 o
  11   7   8        2.98       13.73     20.58 o
  12   7   8       11.25        9.21      7.62 o
   0   8   8        7.57        1.90      3.16 o
   1   8   8       36.61       22.59      3.27 o
   2   8   8      205.97      264.80     10.40 o
   3   8   8      276.26      280.36     14.37 o
   4   8   8        0.74       -3.73      3.73 o
   5   8   8       31.74       44.64      7.47 o
   6   8   8       80.58       79.86     13.35 o
   7   8   8        3.94        6.02      7.58 o
   8   8   8       33.38       10.30      7.19 o
   9   8   8       26.53       12.17      6.34 o
  10   8   8        0.20        8.57      5.37 o
  11   8   8      126.37      166.98     14.64 o
   1   9   8       11.59        7.00      5.32 o
   2   9   8        3.02        3.98      4.47 o
   3   9   8       94.26      101.42     12.20 o
   4   9   8       15.68       14.13     14.16 o
   5   9   8      203.98      205.75     18.56 o
   6   9   8      266.99      266.94     21.15 o
   7   9   8       76.01       72.36     13.39 o
   8   9   8       18.34       46.30     16.65 o
   9   9   8        0.37       -1.98      6.21 o
  10   9   8       83.62       78.90      9.36 o
   0  10   8        1.06       -2.45      3.88 o
   1  10   8        0.01       -0.95      2.82 o
   2  10   8        0.01       -5.43      6.11 o
   3  10   8       44.33       35.06      9.73 o
   4  10   8       81.66       86.18     13.22 o
   5  10   8      248.49      244.84     20.83 o
   6  10   8        3.46        6.93      8.67 o
   7  10   8        0.15       11.52      9.29 o
   8  10   8      118.85      121.09     24.90 o
   1  11   8       40.59       36.57      5.39 o
   2  11   8       45.44       55.08      5.61 o
   3  11   8        4.36        6.61      4.20 o
   4  11   8       60.25       72.47     17.20 o
   5  11   8       85.81       89.97     32.64 o
   6  11   8        9.46       12.28     10.17 o
   0  12   8       13.94        0.00      9.03 o
   1  12   8       16.39       21.24      7.01 o
   2  12   8       14.21       12.23      8.89 o
   1   1   9       23.68       23.74      1.41 o
   2   1   9     4232.59     4117.72     62.99 o
   3   1   9      838.34      823.13     14.71 o
   4   1   9      859.26      731.98     12.36 o
   5   1   9       66.83       78.57      3.20 o
   6   1   9       11.74       14.40      2.19 o
   7   1   9      804.05      731.25     17.01 o
   8   1   9       12.94       15.32      2.62 o
   9   1   9        5.18       12.23      2.77 o
  10   1   9       96.88       95.82      6.73 o
  11   1   9       89.31       88.99      8.57 o
  12   1   9      267.58      231.71     25.63 o
  13   1   9        0.17       -4.75      5.66 o
  14   1   9        1.45       -0.04      7.69 o
  15   1   9       35.30       51.13     18.05 o
   0   2   9       17.81       27.89      2.77 o
   1   2   9     3682.74     3410.58     71.04 o
   2   2   9      348.98      388.00      8.08 o
   3   2   9        7.08       14.24      1.84 o
   4   2   9     4342.64     4345.92     74.28 o
   5   2   9      593.34      657.67     14.18 o
   6   2   9        2.96        5.62      1.84 o
   7   2   9      248.33      235.67      6.49 o
   8   2   9       60.29       57.10      3.74 o
   9   2   9      532.59      503.72     12.20 o
  10   2   9       55.80       49.09      5.67 o
  11   2   9       21.96       20.44      6.25 o
  12   2   9        3.66       12.83      6.35 o
  13   2   9       14.57       14.26      6.98 o
  14   2   9       19.16       31.98     11.48 o
   1   3   9     1288.52     1311.73     24.77 o
   2   3   9     2647.25     2844.47     55.62 o
   3   3   9      276.53      218.47      6.01 o
   4   3   9        0.60        1.01      1.56 o
   5   3   9       36.81       54.62      3.37 o
   6   3   9      958.29     1021.05     21.20 o
   7   3   9       13.51       17.02      2.50 o
   8   3   9        3.69        7.70      2.59 o
   9   3   9     1014.35      944.39     22.35 o
  10   3   9       13.82       17.25      4.49 o
  11   3   9        8.19        9.21      5.72 o
  12   3   9      261.03      242.79     19.71 o
  13   3   9       41.86       42.51     23.77 o
  14   3   9        1.18       -2.16      7.87 o
   0   4   9      172.62      168.75     10.46 o
   1   4   9     7377.24     7422.79    152.46 o
   2   4   9     5691.30     5799.21    138.27 o
   3   4   9      537.55      411.47     10.36 o
   4   4   9     2623.10     2632.56     48.73 o
   5   4   9     1541.79     1574.89     33.00 o
   6   4   9      186.78      193.75      8.81 o
   7   4   9     1373.59     1301.36     28.72 o
   8   4   9      741.31      702.48     16.85 o
   9   4   9      404.98      396.79     13.80 o
  10   4   9      140.74      137.43      8.25 o
  11   4   9       34.99       19.58      7.18 o
  12   4   9       49.75       47.30     10.25 o
  13   4   9        0.55        7.81      7.82 o
  14   4   9        0.72       -6.54      7.44 o
   1   5   9       40.00       36.81      2.98 o
   2   5   9      702.80      727.59     16.10 o
   3   5   9       12.52       12.63      2.65 o
   4   5   9      600.33      659.85     22.93 o
   5   5   9      640.02      664.37     17.69 o
   6   5   9      193.77      200.35      7.42 o
   7   5   9      553.17      539.70     15.98 o
   8   5   9       10.71       13.60      3.12 o
   9   5   9        0.01       -0.89      3.11 o
  10   5   9       16.56        7.15      4.28 o
  11   5   9       31.79       22.03     12.02 o
  12   5   9       95.58      104.94     30.12 o
  13   5   9       48.38       52.11     11.36 o
   0   6   9      914.79      876.62     53.38 o
   1   6   9      722.97      713.13     17.07 o
   2   6   9      116.09      119.38      5.41 o
   3   6   9      778.54      817.71     20.33 o
   4   6   9      456.19      482.10     13.86 o
   5   6   9      280.83      245.44      9.42 o
   6   6   9      264.10      267.19     17.99 o
   7   6   9      334.20      325.31     14.32 o
   8   6   9       50.66       52.51      8.20 o
   9   6   9       89.32       96.56      9.87 o
  10   6   9       56.17       68.36      6.67 o
  11   6   9        7.66        1.95      6.13 o
  12   6   9      141.78      180.34     29.92 o
  13   6   9       25.58       50.22     11.52 o
   1   7   9       65.63       50.58      3.99 o
   2   7   9      713.79      739.77     26.13 o
   3   7   9      506.69      583.04     15.82 o
   4   7   9        0.05       -1.83      3.33 o
   5   7   9     2122.56     2166.06     60.28 o
   6   7   9      861.93      894.68     33.77 o
   7   7   9       77.65       81.13     12.40 o
   8   7   9       29.99       25.62      6.70 o
   9   7   9       29.68       34.57      4.08 o
  10   7   9       55.56       63.30      9.46 o
  11   7   9       19.59        4.40      6.52 o
  12   7   9       49.30       58.37     10.93 o
   0   8   9      616.88      609.21     22.23 o
   1   8   9      498.27      448.60     16.91 o
   2   8   9      206.21      212.15     10.16 o
   3   8   9      825.60      853.49     26.99 o
   4   8   9       16.54       15.58      4.94 o
   5   8   9       27.62       41.49      9.93 o
   6   8   9      160.49      172.73     16.38 o
   7   8   9       45.85       22.63      9.17 o
   8   8   9       44.94       26.07      8.67 o
   9   8   9        0.66       -2.67      6.53 o
  10   8   9       61.05       57.03      6.54 o
  11   8   9      118.70      140.24     13.55 o
   1   9   9       87.52       95.05     11.64 o
   2   9   9      114.00      119.44      9.36 o
   3   9   9       25.62       31.41      8.61 o
   4   9   9        3.56       -1.48      7.08 o
   5   9   9      396.82      385.17     24.94 o
   6   9   9       16.20       20.71      9.18 o
   7   9   9       26.22       28.18     10.48 o
   8   9   9      106.14      112.86     19.88 o
   9   9   9       25.74       23.97      9.41 o
  10   9   9        0.11       -0.88      5.21 o
   0  10   9       32.37       32.68     15.41 o
   1  10   9      405.27      388.79     12.42 o
   2  10   9       44.22       50.60      9.51 o
   3  10   9       67.84       80.91     12.08 o
   4  10   9      260.30      284.90     21.52 o
   5  10   9      319.17      317.99     23.91 o
   6  10   9       36.20       30.42     10.93 o
   7  10   9        0.03        6.23     12.84 o
   8  10   9       12.10        5.37     13.85 o
   1  11   9      111.18      110.42      7.64 o
   2  11   9       56.59       48.89      5.30 o
   3  11   9       25.60       34.00      9.68 o
   4  11   9      152.86      159.82     26.61 o
   5  11   9      245.79      234.34     21.80 o
   6  11   9       66.27       58.65     14.03 o
   0  12   9       11.49       -0.08      8.79 o
   1  12   9       77.25       85.56     11.09 o
   2  12   9       10.58       24.58      8.83 o
   0   0  10     4712.44     4624.75    117.27 o
   1   0  10     1518.14     1346.10     29.01 o
   2   0  10    21884.26    21096.52    397.41 o
   3   0  10      695.97      757.89     16.18 o
   4   0  10      187.53      140.35      4.61 o
   5   0  10       15.34       16.86      2.22 o
   6   0  10       44.69       48.56      4.28 o
   7   0  10      848.99      851.26     23.34 o
   8   0  10       14.70       11.85      4.62 o
   9   0  10      700.25      772.38     29.37 o
  10   0  10      322.73      312.47     20.51 o
  11   0  10       28.44       38.04      9.50 o
  12   0  10       63.67       60.80     11.50 o
  13   0  10        1.76        4.90     10.35 o
  14   0  10      189.82      196.57     27.86 o
  15   0  10      159.43      164.59     28.17 o
   1   1  10        1.22        3.02      1.07 o
   2   1  10       18.60       17.16      1.50 o
   3   1  10       31.51       30.89      3.14 o
   4   1  10       50.18       56.93      2.67 o
   5   1  10      471.86      467.09      9.33 o
   6   1  10       79.95       78.59      3.56 o
   7   1  10        9.61        7.76      1.87 o
   8   1  10       94.68       86.80      4.49 o
   9   1  10       70.06       83.39      4.88 o
  10   1  10      798.79      795.26     24.00 o
  11   1  10      158.49      180.69     11.51 o
  12   1  10       59.06       61.10      9.55 o
  13   1  10        2.58       10.47      7.94 o
  14   1  10       45.10       46.00     12.17 o
  15   1  10        1.89       13.15     14.24 o
   0   2  10      988.46      905.81     24.64 o
   1   2  10      564.58      559.00     13.51 o
   2   2  10     1963.78     2000.76     33.09 o
   3   2  10      588.01      724.39     14.14 o
   4   2  10      879.87     1009.57     20.42 o
   5   2  10      103.54       93.02      5.08 o
   6   2  10        9.68        5.38      1.90 o
   7   2  10       25.33       40.36      2.94 o
   8   2  10        7.60        4.85      2.30 o
   9   2  10      250.13      248.41      9.76 o
  10   2  10       13.65       22.32      5.62 o
  11   2  10      357.33      369.61     19.13 o
  12   2  10      219.22      208.49     15.10 o
  13   2  10       11.32       14.15      7.20 o
  14   2  10        4.53        0.62     11.44 o
   1   3  10      504.99      557.89     13.58 o
   2   3  10      505.20      516.85     12.12 o
   3   3  10       82.63      118.66      4.24 o
   4   3  10      258.58      236.12      6.34 o
   5   3  10      847.82      885.42     18.61 o
   6   3  10      308.50      308.12      7.76 o
   7   3  10        0.26       -1.37      1.73 o
   8   3  10        5.13        0.84      2.08 o
   9   3  10      733.11      739.49     19.99 o
  10   3  10      505.28      513.46     17.37 o
  11   3  10       93.37       99.02     10.43 o
  12   3  10       93.92      112.76     14.17 o
  13   3  10       13.34       -0.33      7.49 o
  14   3  10       20.81       40.41     11.40 o
   0   4  10      521.26      475.35     21.83 o
   1   4  10      971.36      955.81     23.52 o
   2   4  10     1568.90     1587.33     35.51 o
   3   4  10      172.69      198.20      6.91 o
   4   4  10      543.51      529.30     12.60 o
   5   4  10      164.65      163.29      5.93 o
   6   4  10       96.10       87.07      5.87 o
   7   4  10      243.05      223.59      8.95 o
   8   4  10      538.42      495.97     13.28 o
   9   4  10      334.75      350.03     12.71 o
  10   4  10       25.98       15.31      4.20 o
  11   4  10        4.12       -4.28      5.45 o
  12   4  10       65.89       65.33     11.50 o
  13   4  10       19.45       10.66      8.25 o
  14   4  10        4.14        3.52      8.64 o
   1   5  10     1418.52     1472.20     32.12 o
   2   5  10     1736.47     1791.00     43.70 o
   3   5  10      358.47      431.50     14.12 o
   4   5  10     2098.77     2180.26     53.33 o
   5   5  10        9.55        7.77      3.37 o
   6   5  10      200.49      203.63      8.57 o
   7   5  10      436.38      414.99     13.51 o
   8   5  10      593.28      584.53     17.99 o
   9   5  10        6.46        4.77      3.66 o
  10   5  10       91.42       78.01      6.97 o
  11   5  10       23.43        7.48      6.15 o
  12   5  10       44.83       45.29     10.33 o
  13   5  10        0.92        7.06      7.88 o
   0   6  10      403.24      412.68     19.38 o
   1   6  10       49.20       37.11      3.07 o
   2   6  10      362.25      396.48     11.33 o
   3   6  10     2930.05     3074.39     66.22 o
   4   6  10       64.30       70.94      5.13 o
   5   6  10       78.67       79.78      7.04 o
   6   6  10      134.00      141.57      9.40 o
   7   6  10       82.82       71.00     10.31 o
   8   6  10        3.40       -2.59      4.84 o
   9   6  10        2.37        0.00      3.35 o
  10   6  10       43.14       28.66      5.12 o
  11   6  10        3.15       14.98      6.81 o
  12   6  10       74.94       62.87     11.32 o
  13   6  10       29.07       26.99      9.63 o
   1   7  10       77.53       79.99      9.21 o
   2   7  10      223.90      230.72      9.21 o
   3   7  10      271.27      288.70      9.90 o
   4   7  10     1094.32     1169.35     31.49 o
   5   7  10       59.80       75.48      7.52 o
   6   7  10        0.00        9.35      7.34 o
   7   7  10        3.72       -2.05      5.09 o
   8   7  10       56.97       70.35     11.37 o
   9   7  10       77.73       64.88      9.06 o
  10   7  10        0.79        1.59      3.87 o
  11   7  10        0.21       -2.94      5.89 o
  12   7  10       26.78       30.64      9.43 o
   0   8  10        4.05       22.80      9.81 o
   1   8  10       12.70       14.71      3.66 o
   2   8  10      144.03      164.49      8.98 o
   3   8  10      901.09      871.99     32.16 o
   4   8  10      385.69      372.12     18.00 o
   5   8  10        8.59       17.26      8.05 o
   6   8  10        0.00       -6.19      6.19 o
   7   8  10        0.15       -4.97      6.80 o
   8   8  10       21.85       41.70     10.13 o
   9   8  10       24.19       37.73     21.91 o
  10   8  10       49.77       54.01     11.44 o
  11   8  10        4.18        4.13      6.20 o
   1   9  10        0.54       -2.28      6.85 o
   2   9  10       13.11        9.84      5.03 o
   3   9  10       19.46       11.53      7.52 o
   4   9  10     1084.78     1131.82     50.91 o
   5   9  10      174.29      177.55     17.24 o
   6   9  10      461.71      456.53     28.47 o
   7   9  10        0.93        1.37      8.28 o
   8   9  10      119.52      115.74     22.72 o
   9   9  10      101.48       94.66     27.24 o
  10   9  10      133.53      140.91     11.88 o
   0  10  10       13.37        2.99      4.58 o
   1  10  10      189.70      185.90      8.09 o
   2  10  10      385.71      377.67     22.88 o
   3  10  10       75.05       54.37     10.61 o
   4  10  10      300.04      312.96     22.70 o
   5  10  10      184.84      164.83     22.80 o
   6  10  10      247.99      245.28     32.61 o
   7  10  10       78.18       69.49     19.77 o
   8  10  10       49.17       95.25     14.52 o
   1  11  10        0.59        0.69      4.08 o
   2  11  10       52.23       51.17      8.87 o
   3  11  10       11.14       -3.22     11.40 o
   4  11  10      113.54      109.99     25.25 o
   5  11  10       69.04       66.28     13.85 o
   6  11  10        1.83        2.96     13.00 o
   0  12  10       27.07       19.69     10.58 o
   1  12  10        0.73        4.18      6.35 o
   1   1  11      186.72      192.75      4.33 o
   2   1  11      649.34      705.60     12.20 o
   3   1  11     3688.92     3828.92     59.05 o
   4   1  11     2631.86     2975.00     46.75 o
   5   1  11       23.68       13.01      2.10 o
   6   1  11        1.06        0.17      1.71 o
   7   1  11       15.91       12.79      2.32 o
   8   1  11       77.69       81.61      4.54 o
   9   1  11     2255.82     2296.32     44.98 o
  10   1  11     1598.25     1670.84     49.08 o
  11   1  11      150.30      168.06     13.05 o
  12   1  11       30.34       29.69      8.15 o
  13   1  11       99.48       96.39     14.42 o
  14   1  11       46.78       56.12     12.73 o
   0   2  11     1649.81     1686.95     44.10 o
   1   2  11      211.29      252.67      6.58 o
   2   2  11      649.39      639.80     12.43 o
   3   2  11       90.07      130.59      4.93 o
   4   2  11      650.85      718.36     15.13 o
   5   2  11      460.16      565.60     15.11 o
   6   2  11       44.02       49.64      3.24 o
   7   2  11      128.00      139.22      5.05 o
   8   2  11      568.90      561.49     12.95 o
   9   2  11     1055.30     1021.50     22.52 o
  10   2  11       26.73       22.53      5.24 o
  11   2  11       54.28       48.78      8.31 o
  12   2  11        0.10       -0.73      5.06 o
  13   2  11       82.60      103.38     12.18 o
  14   2  11        8.64       30.66     14.86 o
   1   3  11      628.57      662.74     16.93 o
   2   3  11     1612.82     1701.32     37.28 o
   3   3  11     1623.08     1722.52     30.81 o
   4   3  11       50.11       45.41      3.37 o
   5   3  11        1.07       -0.12      1.84 o
   6   3  11      117.17      125.64      4.63 o
   7   3  11       40.49       45.40      3.36 o
   8   3  11      319.35      254.82      8.80 o
   9   3  11      380.37      335.16     12.60 o
  10   3  11       31.19       28.32      4.94 o
  11   3  11       29.91       28.43      7.02 o
  12   3  11      139.32      174.13     16.94 o
  13   3  11        0.64       -5.50      7.46 o
  14   3  11      259.18      345.98     35.64 o
   0   4  11       43.66       58.98      6.90 o
   1   4  11     2607.00     2699.52     62.54 o
   2   4  11       98.31       96.56      4.60 o
   3   4  11        8.00       17.87      2.76 o
   4   4  11        4.56        2.39      2.37 o
   5   4  11        0.39       -0.49      1.87 o
   6   4  11      161.99      136.05      5.98 o
   7   4  11      132.28      137.04      7.19 o
   8   4  11      429.96      449.76     13.88 o
   9   4  11      356.52      356.86     12.92 o
  10   4  11      522.98      504.52     17.16 o
  11   4  11       36.98       37.78     11.67 o
  12   4  11       76.80       61.88     11.21 o
  13   4  11       32.12       48.02     11.26 o
  14   4  11       52.22       87.73     14.81 o
   1   5  11      687.88      808.24     18.92 o
   2   5  11     1382.78     1429.08     31.89 o
   3   5  11      954.58     1010.94     25.94 o
   4   5  11       33.31       43.87      4.55 o
   5   5  11      257.39      227.09     13.75 o
   6   5  11        1.16        1.83      2.96 o
   7   5  11       23.51       27.97      4.79 o
   8   5  11      335.96      331.83     23.78 o
   9   5  11       30.97       30.00      4.53 o
  10   5  11       14.84       23.17      5.46 o
  11   5  11       18.43       31.55      8.22 o
  12   5  11        4.68        5.86      8.29 o
  13   5  11        3.14        3.40      7.84 o
   0   6  11     2476.40     2640.69     98.53 o
   1   6  11      630.06      612.46     16.61 o
   2   6  11      193.81      184.49      8.32 o
   3   6  11     1875.73     1926.22     47.70 o
   4   6  11        0.96        2.73      2.77 o
   5   6  11        7.33        1.59      3.71 o
   6   6  11       96.26       78.10      6.53 o
   7   6  11       87.13       92.67      9.71 o
   8   6  11        1.96        3.45      6.26 o
   9   6  11       14.83       10.16      5.56 o
  10   6  11      296.81      259.93     12.30 o
  11   6  11       10.19        1.04      6.26 o
  12   6  11        4.85        8.49      7.46 o
   1   7  11        3.88        4.47      2.82 o
   2   7  11      118.55      129.44      6.59 o
   3   7  11       73.77       71.99      5.92 o
   4   7  11     3614.43     3742.62     92.16 o
   5   7  11     1009.46     1019.90     32.03 o
   6   7  11     1137.34     1045.16     47.87 o
   7   7  11      315.38      271.52     21.72 o
   8   7  11        0.94       -2.92      5.99 o
   9   7  11       59.05       57.52     11.49 o
  10   7  11      243.11      250.97     11.86 o
  11   7  11       51.79       57.07     11.01 o
  12   7  11        0.25        7.75      7.74 o
   1   8  11      330.21      321.96     15.63 o
   2   8  11       46.48       34.11     10.16 o
   3   8  11      457.67      443.17     19.31 o
   4   8  11      500.85      533.97     37.86 o
   5   8  11       99.00      128.58     21.79 o
   6   8  11      227.49      234.25     19.29 o
   7   8  11       80.39       70.23     16.65 o
   8   8  11      146.49      104.30     14.02 o
   9   8  11        0.09        7.08      7.75 o
  10   8  11       45.56       50.83      7.68 o
  11   8  11        5.74       15.85      7.20 o
   1   9  11       90.13       78.12      7.80 o
   2   9  11     1116.69     1044.13     43.64 o
   3   9  11        2.49        6.36      6.75 o
   4   9  11      384.06      363.63     34.08 o
   5   9  11       14.13       11.43      8.58 o
   6   9  11      426.34      407.03     26.98 o
   7   9  11        0.16        9.49     11.98 o
   8   9  11        0.34       -5.34      6.92 o
   9   9  11       47.97       64.18     12.88 o
   0  10  11      808.68      681.19     33.00 o
   1  10  11      225.63      205.41      8.45 o
   2  10  11       11.03       -6.85      8.09 o
   3  10  11        0.00       -8.40      8.40 o
   4  10  11        4.13       -7.09      7.09 o
   5  10  11       90.70       80.53     15.17 o
   6  10  11        8.58        3.41     10.27 o
   7  10  11       24.09       17.35     14.16 o
   8  10  11        3.83        1.08      7.40 o
   1  11  11       34.61       37.48      5.36 o
   2  11  11        5.83        9.83      4.80 o
   3  11  11       29.85       42.72     13.77 o
   4  11  11       78.08       69.73     17.82 o
   5  11  11      170.29      161.94     25.21 o
   0   0  12      303.03      335.34     14.00 o
   1   0  12    10286.39     9927.70    188.00 o
   2   0  12      256.14      347.07      9.98 o
   3   0  12       31.64       42.89      2.58 o
   4   0  12     1047.25     1054.83     24.19 o
   5   0  12      265.15      245.02      7.73 o
   6   0  12      947.78     1117.96     29.09 o
   7   0  12      385.29      424.28     15.56 o
   8   0  12     1102.09     1086.31     32.90 o
   9   0  12     7505.15     7183.21    185.08 o
  10   0  12      383.11      342.86     22.15 o
  11   0  12        0.31       12.71      7.39 o
  12   0  12       87.36      104.20     19.69 o
  13   0  12      216.47      221.78     27.86 o
  14   0  12       33.18       70.35     19.14 o
   1   1  12     1865.12     1955.39     38.46 o
   2   1  12     2494.50     2760.19     41.12 o
   3   1  12     2139.68     2066.15     34.56 o
   4   1  12     1016.26     1137.06     22.69 o
   5   1  12      736.98      662.25     15.18 o
   6   1  12       27.33       22.56      2.61 o
   7   1  12     1174.76     1096.19     21.68 o
   8   1  12     1186.38     1249.38     26.09 o
   9   1  12       60.02       65.08      5.24 o
  10   1  12       96.95       92.47     10.77 o
  11   1  12      173.69      192.32     13.84 o
  12   1  12        0.22        7.01      5.84 o
  13   1  12        3.13        1.01      7.53 o
  14   1  12      257.79      277.13     23.27 o
   0   2  12       91.22       85.81      4.56 o
   1   2  12      575.48      591.91     12.49 o
   2   2  12     4163.37     4271.33     72.57 o
   3   2  12        1.47        0.68      1.54 o
   4   2  12      483.02      605.54     11.65 o
   5   2  12      106.49      113.77      4.65 o
   6   2  12      208.40      219.30      8.67 o
   7   2  12      587.74      603.63     13.50 o
   8   2  12      464.21      446.99     11.09 o
   9   2  12      337.43      354.87     10.69 o
  10   2  12       39.22       41.81      6.20 o
  11   2  12      152.36      152.21     16.29 o
  12   2  12        0.65       -0.94      5.32 o
  13   2  12      119.27      169.30     17.88 o
  14   2  12       70.45       63.58     18.29 o
   1   3  12     1193.80     1299.59     33.35 o
   2   3  12      621.45      750.00     18.20 o
   3   3  12     1090.24     1040.04     21.75 o
   4   3  12      451.92      492.00     11.78 o
   5   3  12      919.24      907.77     19.23 o
   6   3  12      285.30      261.42      7.20 o
   7   3  12      452.96      442.08     10.75 o
   8   3  12      633.77      614.72     17.00 o
   9   3  12      521.92      518.25     16.96 o
  10   3  12        0.04        1.28      3.60 o
  11   3  12       15.62        7.67      5.41 o
  12   3  12       32.01       25.35      8.87 o
  13   3  12       90.38       82.33     18.95 o
  14   3  12      153.45      156.57     25.21 o
   0   4  12       25.10       33.23      8.48 o
   1   4  12      296.38      346.16      9.60 o
   2   4  12        0.02       -0.84      1.95 o
   3   4  12      798.70      799.79     19.58 o
   4   4  12      163.80      171.61      6.89 o
   5   4  12       18.73       21.06      2.80 o
   6   4  12        2.27        8.00      2.51 o
   7   4  12      495.67      486.27     15.36 o
   8   4  12      339.33      345.63     11.75 o
   9   4  12      139.19      118.98      7.22 o
  10   4  12       96.12       88.91      7.04 o
  11   4  12        1.59        0.05      6.29 o
  12   4  12       40.68       67.65     20.19 o
  13   4  12        1.80       10.83     10.89 o
   1   5  12       64.67       59.67      3.83 o
   2   5  12      267.55      246.21      8.00 o
   3   5  12      463.72      512.93     15.04 o
   4   5  12        5.41        2.89      2.93 o
   5   5  12       40.16       40.66      4.78 o
   6   5  12       14.48       10.70      3.62 o
   7   5  12      286.54      266.17     11.69 o
   8   5  12       33.22       34.65      8.90 o
   9   5  12       42.98       52.44      6.60 o
  10   5  12      102.17      133.08      8.91 o
  11   5  12       16.47       15.34      6.97 o
  12   5  12        0.11       -6.18      6.18 o
  13   5  12        6.27        0.66      7.50 o
   0   6  12       32.35       34.21      6.06 o
   1   6  12      225.87      254.09      9.54 o
   2   6  12        0.00        4.62      2.62 o
   3   6  12      633.16      691.55     19.80 o
   4   6  12      800.75      770.73     22.05 o
   5   6  12       86.32       89.12     11.19 o
   6   6  12       34.05       45.93      8.31 o
   7   6  12       48.67       52.99      9.64 o
   8   6  12        0.26       -4.51      5.72 o
   9   6  12      145.55      123.47      9.17 o
  10   6  12      143.21      153.99      9.22 o
  11   6  12        1.91        0.71      6.26 o
  12   6  12        4.95       -0.92      7.04 o
   1   7  12      774.36      841.61     25.03 o
   2   7  12       39.11       57.57      5.63 o
   3   7  12      393.39      392.17     15.08 o
   4   7  12      227.53      206.65     12.54 o
   5   7  12      118.82      166.53     20.78 o
   6   7  12       12.53       29.80     11.98 o
   7   7  12        7.37       17.82     11.48 o
   8   7  12        3.70        9.69      7.36 o
   9   7  12       81.07       59.78     11.70 o
  10   7  12      176.87      187.38     10.41 o
  11   7  12       16.58       20.06      9.96 o
   1   8  12      426.62      407.18     18.71 o
   2   8  12        0.20        2.57      7.31 o
   3   8  12      780.19      770.14     38.79 o
   4   8  12      298.53      256.65     25.52 o
   5   8  12      395.97      362.09     32.14 o
   6   8  12        8.31        2.24      7.45 o
   7   8  12      188.50      177.69     35.76 o
   8   8  12        0.28        2.52      7.12 o
   9   8  12       18.15       11.25      8.93 o
  10   8  12        5.20       10.04      4.39 o
   1   9  12       35.11       46.79      6.56 o
   2   9  12       45.70       41.01      7.56 o
   3   9  12        1.99        2.41      8.25 o
   4   9  12       19.24       17.51     11.59 o
   5   9  12      615.65      686.75     50.27 o
   6   9  12      238.26      247.77     29.34 o
   7   9  12       22.08        6.07     12.37 o
   8   9  12        2.75        5.66      7.89 o
   9   9  12        0.86        6.21      8.53 o
   0  10  12       42.69       29.68      5.77 o
   1  10  12      157.69      146.18      8.25 o
   2  10  12        0.44        4.98      7.63 o
   3  10  12       23.86       23.19     11.36 o
   4  10  12       38.39       41.87     14.55 o
   5  10  12       71.23       77.97     18.05 o
   6  10  12        1.76        4.44     12.53 o
   7  10  12       28.55       55.48     18.68 o
   8  10  12        5.88       10.97     10.66 o
   1  11  12       76.01       65.16      6.37 o
   2  11  12        4.11        1.87      8.79 o
   3  11  12       18.08       12.68     10.97 o
   4  11  12       14.48       -4.67     10.74 o
   5  11  12       96.49       85.06     20.54 o
   1   1  13      116.66      101.20      3.13 o
   2   1  13      162.93      156.99      4.18 o
   3   1  13     2829.05     3199.63     55.24 o
   4   1  13      263.32      292.45      7.92 o
   5   1  13       16.26       25.47      2.59 o
   6   1  13        3.83       10.32      2.30 o
   7   1  13       34.54       30.01      3.11 o
   8   1  13        8.11        5.58      2.31 o
   9   1  13     1325.63     1353.47     30.51 o
  10   1  13        1.13        6.59      4.53 o
  11   1  13        2.53       -2.23      4.80 o
  12   1  13        0.39        4.84      7.15 o
  13   1  13        0.30        0.24     12.37 o
  14   1  13        3.76        1.28      7.94 o
   0   2  13      223.71      274.95      9.64 o
   1   2  13     2424.78     2545.97     44.12 o
   2   2  13     2523.11     2562.60     42.13 o
   3   2  13      319.93      304.57      6.78 o
   4   2  13        0.08        0.57      1.42 o
   5   2  13       61.83       46.03      3.17 o
   6   2  13     1001.17      994.43     22.59 o
   7   2  13      885.89      890.60     18.47 o
   8   2  13       26.65       27.61      3.33 o
   9   2  13      968.79      945.33     24.70 o
  10   2  13     1197.51     1155.16     42.01 o
  11   2  13        3.89        8.86      5.84 o
  12   2  13        4.71        8.89      6.13 o
  13   2  13       42.33       45.12     11.28 o
  14   2  13       28.20       13.93     13.54 o
   1   3  13     1848.37     1939.66     51.02 o
   2   3  13       34.98       45.64      3.20 o
   3   3  13       80.67       64.72      3.27 o
   4   3  13      713.95      772.35     16.62 o
   5   3  13       35.75       27.98      3.40 o
   6   3  13      507.99      480.01     11.10 o
   7   3  13     3169.64     3137.07     55.72 o
   8   3  13      498.18      517.21     16.95 o
   9   3  13      420.28      395.64     14.19 o
  10   3  13      125.18      141.00      9.54 o
  11   3  13       15.50        7.47      5.78 o
  12   3  13       10.14       16.23      8.27 o
  13   3  13        0.02       -0.47      7.85 o
  14   3  13      120.98      156.80     25.29 o
   0   4  13       80.93       60.39     10.74 o
   1   4  13      905.37      873.46     20.57 o
   2   4  13      240.91      242.64      7.95 o
   3   4  13       49.97       51.09      4.05 o
   4   4  13      289.97      293.37     13.18 o
   5   4  13      125.95      159.76      6.80 o
   6   4  13       16.18       21.08      3.15 o
   7   4  13      904.08      891.79     22.71 o
   8   4  13       99.13      104.42      7.50 o
   9   4  13       15.86       16.47      5.92 o
  10   4  13       11.65       16.95      4.86 o
  11   4  13        1.51       11.05      6.68 o
  12   4  13        7.98        7.86      7.44 o
  13   4  13       34.72       38.81     11.02 o
   1   5  13       23.62       31.61      3.33 o
   2   5  13       63.63       63.16      4.49 o
   3   5  13       64.81       64.72      4.42 o
   4   5  13       44.64       38.24      4.05 o
   5   5  13        1.87        2.78      2.98 o
   6   5  13      121.42      128.78     10.65 o
   7   5  13       85.29       86.98     13.01 o
   8   5  13        1.09        1.98      3.27 o
   9   5  13       27.95       29.68      4.65 o
  10   5  13       31.03       23.32      5.02 o
  11   5  13        0.21       -0.91      6.14 o
  12   5  13       17.82       20.96      8.61 o
  13   5  13        3.63        9.73      8.53 o
   0   6  13      682.12      682.67     30.54 o
   1   6  13        9.92        6.41      2.26 o
   2   6  13       32.80       31.18      4.74 o
   3   6  13       56.09       65.17      5.37 o
   4   6  13     1152.27     1083.23     36.34 o
   5   6  13      149.17      144.46     13.14 o
   6   6  13      166.68      147.22     13.68 o
   7   6  13      153.28      164.03     15.14 o
   8   6  13       39.18       51.20     10.20 o
   9   6  13       87.12       80.72      7.70 o
  10   6  13       88.32       80.15      7.09 o
  11   6  13        1.41       -1.54      5.80 o
  12   6  13        0.51       11.52      7.52 o
   1   7  13      596.61      575.78     18.55 o
   2   7  13       12.12       12.57      4.04 o
   3   7  13      485.06      524.51     18.73 o
   4   7  13      828.66      826.63     70.23 o
   5   7  13       30.18       35.33     12.06 o
   6   7  13      473.63      519.59     40.54 o
   7   7  13       36.03       31.28      8.94 o
   8   7  13      206.74      176.19     16.95 o
   9   7  13      172.03      168.42     18.79 o
  10   7  13      223.42      222.31     13.10 o
  11   7  13        5.65        5.51      9.07 o
   1   8  13       92.12       85.83      7.46 o
   2   8  13       92.42      102.52     24.28 o
   3   8  13       16.01       23.62      6.89 o
   4   8  13       41.89       46.54     12.92 o
   5   8  13      212.31      215.25     24.67 o
   6   8  13       33.39       44.98     14.79 o
   7   8  13       26.76       33.52     12.68 o
   8   8  13       28.29       22.08     10.47 o
   9   8  13        8.19       21.69      9.17 o
  10   8  13       80.72       70.69      9.81 o
   1   9  13       58.76       46.27      6.61 o
   2   9  13      141.94      182.61     13.20 o
   3   9  13        0.90        8.40      8.72 o
   4   9  13        0.08       -9.10      9.10 o
   5   9  13      733.99      655.70     48.79 o
   6   9  13       53.26       56.26     16.89 o
   7   9  13       99.62       98.35     13.86 o
   8   9  13      105.41      102.89     14.86 o
   9   9  13       21.83        7.25      8.74 o
   0  10  13      169.93      189.46     11.77 o
   1  10  13      196.46      179.49     10.84 o
   2  10  13      158.80      143.81     18.29 o
   3  10  13        2.58        1.01      9.73 o
   4  10  13       95.03      128.01     20.62 o
   5  10  13      219.71      162.87     24.36 o
   6  10  13        9.59       21.32     15.02 o
   7  10  13        7.97        1.56     13.15 o
   1  11  13        9.31        7.97      4.09 o
   2  11  13       32.78       24.43     11.44 o
   3  11  13       39.16       29.26     13.31 o
   4  11  13       13.31       10.51     12.06 o
   5  11  13       32.15       21.63     13.77 o
   0   0  14     2472.16     2729.96     70.68 o
   1   0  14        3.09        0.69      1.73 o
   2   0  14    16600.21    16622.14    371.05 o
   3   0  14      271.75      258.76      8.83 o
   4   0  14      927.73     1117.57     28.03 o
   5   0  14       39.88       65.03      6.91 o
   6   0  14     1200.84     1250.56     36.12 o
   7   0  14      133.84      136.66      8.33 o
   8   0  14      109.35       99.12      7.82 o
   9   0  14       22.26       25.86      6.45 o
  10   0  14     2712.90     2767.26    108.75 o
  11   0  14     1242.89     1267.82     79.61 o
  12   0  14      726.16      767.76     55.95 o
  13   0  14        0.00        1.32     10.82 o
  14   0  14      103.11       86.07     21.09 o
   1   1  14      367.24      441.73      8.45 o
   2   1  14     4441.74     4414.08     71.30 o
   3   1  14      138.76      193.86      5.35 o
   4   1  14      190.27      212.45      6.60 o
   5   1  14     1158.44     1254.92     24.05 o
   6   1  14     2008.01     2002.74     36.66 o
   7   1  14      441.86      434.32     11.38 o
   8   1  14     1746.46     1753.16     35.12 o
   9   1  14      712.49      714.95     20.05 o
  10   1  14       27.94       33.66      7.08 o
  11   1  14      178.63      192.92     16.69 o
  12   1  14        7.82        6.28      7.82 o
  13   1  14        6.08        5.86      7.82 o
  14   1  14      123.00      112.98     32.57 o
   0   2  14     2377.61     2407.42     56.26 o
   1   2  14     1128.86      904.46     19.74 o
   2   2  14      192.32      181.23      6.30 o
   3   2  14      488.91      446.62      9.61 o
   4   2  14      228.87      254.65      6.45 o
   5   2  14        0.71        4.34      2.18 o
   6   2  14       40.69       51.30      4.29 o
   7   2  14      157.03      185.10      7.02 o
   8   2  14     2470.81     2576.61     73.00 o
   9   2  14      459.17      474.38     16.34 o
  10   2  14        0.02       -4.36      4.36 o
  11   2  14       66.78       65.11      9.70 o
  12   2  14      266.15      277.37     17.90 o
  13   2  14        8.56       22.75      9.69 o
  14   2  14       10.29       24.82     13.85 o
   1   3  14      483.67      491.27     10.63 o
   2   3  14        2.68        5.62      2.56 o
   3   3  14      595.59      604.59     15.92 o
   4   3  14     2060.34     1985.56     40.74 o
   5   3  14       52.29       54.39      4.82 o
   6   3  14     1493.39     1548.69     32.61 o
   7   3  14      228.25      242.76      9.16 o
   8   3  14       52.97       71.38      8.30 o
   9   3  14        3.55        1.99      3.50 o
  10   3  14       21.10       11.92      5.58 o
  11   3  14        9.14       12.56      6.09 o
  12   3  14       14.63       12.97     21.87 o
  13   3  14       12.34        8.87     10.51 o
  14   3  14      176.99      262.40     31.36 o
   0   4  14      448.84      449.33     13.75 o
   1   4  14       52.29       44.36      4.56 o
   2   4  14      892.81      925.46     22.19 o
   3   4  14      198.82      224.25      8.78 o
   4   4  14        0.55        3.20      2.46 o
   5   4  14       51.18       65.54      6.08 o
   6   4  14      719.84      708.68     19.36 o
   7   4  14       26.92       19.23      4.02 o
   8   4  14       43.18       43.72      7.84 o
   9   4  14        0.33        2.49      4.05 o
  10   4  14       13.28       11.32      4.59 o
  11   4  14       20.09       13.41     11.83 o
  12   4  14       10.85       22.42      8.90 o
  13   4  14      152.47      143.71     17.30 o
   1   5  14       42.62       17.02      2.68 o
   2   5  14        4.29        1.15      2.19 o
   3   5  14        3.31        2.86      2.43 o
   4   5  14       82.22       80.77      7.06 o
   5   5  14      408.44      435.87     15.46 o
   6   5  14      695.50      702.51     39.26 o
   7   5  14       18.83       14.00      9.13 o
   8   5  14        8.92        1.47      3.75 o
   9   5  14      106.82      108.62      9.36 o
  10   5  14       16.08       26.00      5.37 o
  11   5  14       18.47       31.18      8.28 o
  12   5  14       62.13       62.76     11.59 o
  13   5  14       12.42       -1.37      7.62 o
   0   6  14       63.38       82.48     11.79 o
   1   6  14      109.16      104.06      5.03 o
   2   6  14      371.94      384.84     13.05 o
   3   6  14      387.40      384.87     13.22 o
   4   6  14      197.95      212.20     12.47 o
   5   6  14       91.55       80.46      8.70 o
   6   6  14       51.98       59.21     14.12 o
   7   6  14       18.41       17.72      7.52 o
   8   6  14       19.69       23.57     13.00 o
   9   6  14       34.63       45.13      6.37 o
  10   6  14       53.84       60.95      6.51 o
  11   6  14       20.39       16.25      7.67 o
  12   6  14        0.89        3.73     16.23 o
   1   7  14       63.42       62.76      5.24 o
   2   7  14      286.50      314.48     14.51 o
   3   7  14      259.03      255.08     15.96 o
   4   7  14        0.23        6.39      8.21 o
   5   7  14        6.70        8.48      9.18 o
   6   7  14       77.30       68.71     10.75 o
   7   7  14       35.54       39.94      9.38 o
   8   7  14       10.19        0.84      7.90 o
   9   7  14      198.97      201.34     19.29 o
  10   7  14      108.46       90.37      7.17 o
  11   7  14        0.01        4.07      9.61 o
   0   8  14      144.85      121.32      9.88 o
   1   8  14        5.60        9.34      5.37 o
   2   8  14       47.60       46.27     17.16 o
   3   8  14     1835.63     1805.31    177.66 o
   4   8  14      410.22      404.42     33.07 o
   5   8  14        7.40        4.67      9.81 o
   6   8  14      115.23      152.91     23.03 o
   7   8  14       39.98       57.18     11.46 o
   8   8  14       65.56       53.64     11.48 o
   9   8  14        2.75        3.76     10.08 o
  10   8  14       27.88       20.00      4.79 o
   1   9  14      127.73      140.04     13.89 o
   2   9  14        0.16        3.01      9.07 o
   3   9  14        0.29        1.63      8.33 o
   4   9  14       42.82       68.87     15.72 o
   5   9  14       13.26        4.90     10.66 o
   6   9  14       20.78       24.98     14.40 o
   7   9  14        0.00        2.48     19.84 o
   8   9  14       35.97       27.45     10.55 o
   9   9  14        1.71        0.70      8.38 o
   0  10  14       82.17      103.83     12.57 o
   1  10  14       16.37        6.30      7.94 o
   2  10  14       20.55       20.15      9.96 o
   3  10  14       48.75       79.30     16.11 o
   4  10  14      128.84      109.49     19.77 o
   5  10  14       23.40       21.24     13.85 o
   6  10  14       49.31       45.52     17.43 o
   7  10  14       28.70       48.79     18.68 o
   1  11  14        5.55        3.46      3.96 o
   2  11  14       28.73       21.32     11.44 o
   3  11  14        0.47       15.10     10.66 o
   4  11  14      135.69      127.08     21.87 o
   1   1  15       69.16       67.68      2.92 o
   2   1  15        0.46        2.41      1.53 o
   3   1  15       65.55       50.61      3.08 o
   4   1  15     1300.00     1367.89     24.17 o
   5   1  15      127.23      142.59      6.48 o
   6   1  15        8.71       14.60      2.76 o
   7   1  15      496.12      482.06     12.37 o
   8   1  15      449.02      413.31     11.60 o
   9   1  15      102.51       89.87      7.63 o
  10   1  15     1473.79     1538.07     53.28 o
  11   1  15       70.68       64.63     11.24 o
  12   1  15       15.25       18.49      8.44 o
  13   1  15       22.82       21.26     10.89 o
  14   1  15        5.84       12.45     17.70 o
   0   2  15     3027.30     3147.12    114.86 o
   1   2  15     1217.47     1217.87     21.33 o
   2   2  15      173.20      192.70      5.58 o
   3   2  15       19.61       20.78      2.10 o
   4   2  15       15.30       18.28      2.12 o
   5   2  15      153.93      146.47      5.36 o
   6   2  15        4.07        4.25      2.09 o
   7   2  15     1040.21     1034.83     24.14 o
   8   2  15      403.96      405.18     16.09 o
   9   2  15      526.39      530.68     17.77 o
  10   2  15        3.24       -0.57      4.70 o
  11   2  15      325.81      336.68     18.94 o
  12   2  15       48.08       77.18     12.67 o
  13   2  15        0.07        7.97      8.15 o
  14   2  15      141.87      172.68     26.54 o
   1   3  15      311.27      293.56      7.33 o
   2   3  15        1.50        1.43      2.28 o
   3   3  15        0.00        1.43      2.07 o
   4   3  15      201.63      206.75      7.17 o
   5   3  15      132.48      182.16      5.32 o
   6   3  15        2.96        1.93      2.05 o
   7   3  15       58.15       52.79      5.46 o
   8   3  15       65.25       74.57      7.00 o
   9   3  15        5.78        6.37      3.67 o
  10   3  15        3.45       -0.99      4.59 o
  11   3  15       63.48       82.55     10.17 o
  12   3  15       28.81       28.36      9.93 o
  13   3  15       36.41       41.56     14.71 o
   0   4  15      207.23      237.33      8.76 o
   1   4  15        8.78       19.93      3.04 o
   2   4  15        7.62       11.38      3.84 o
   3   4  15        9.19        6.35      2.56 o
   4   4  15       69.56       93.37      5.51 o
   5   4  15       10.71        2.41      2.66 o
   6   4  15        2.83        0.64      2.53 o
   7   4  15       11.17       10.36      3.05 o
   8   4  15      141.94      132.01      8.67 o
   9   4  15      234.45      216.41     10.07 o
  10   4  15       41.90       52.17      9.13 o
  11   4  15        1.60        9.79      9.84 o
  12   4  15       69.87       48.72     11.00 o
  13   4  15        7.78        1.25     11.44 o
   1   5  15       36.42       49.79      6.45 o
   2   5  15      404.45      395.74     11.68 o
   3   5  15       40.71       37.81      4.32 o
   4   5  15       10.23       -1.07      3.81 o
   5   5  15      140.41      124.92      6.65 o
   6   5  15      101.79       99.40      7.40 o
   7   5  15      167.51      157.10     12.11 o
   8   5  15      351.38      298.64     14.53 o
   9   5  15      127.52      127.69     15.22 o
  10   5  15        8.77        8.46      4.55 o
  11   5  15        8.02       12.10      6.93 o
  12   5  15        8.60        5.10     20.74 o
   0   6  15       17.96        7.95      5.34 o
   1   6  15       20.93       28.65      3.33 o
   2   6  15     2990.78     2879.17     62.39 o
   3   6  15       71.82       58.89      6.02 o
   4   6  15       79.06       79.52      8.21 o
   5   6  15       78.92       55.31      7.42 o
   6   6  15      374.11      312.20     35.10 o
   7   6  15       54.92       49.32     10.01 o
   8   6  15       85.57       63.68     11.89 o
   9   6  15      172.58      178.21     16.20 o
  10   6  15       32.10       33.62      5.64 o
  11   6  15       38.54       25.52      8.39 o
  12   6  15        4.24        1.76      7.10 o
   1   7  15       47.50       44.89      5.69 o
   2   7  15     1550.62     1584.70     61.49 o
   3   7  15      280.81      350.93     19.62 o
   4   7  15     1277.91     1305.36     79.76 o
   5   7  15      303.12      362.24     31.13 o
   6   7  15       62.36       66.49     10.97 o
   7   7  15      309.91      292.80     21.50 o
   8   7  15        4.57       -6.88      9.81 o
   9   7  15       96.25      106.12     15.23 o
  10   7  15       26.80       23.70      6.11 o
  11   7  15       48.47       52.91      9.80 o
   0   8  15      107.98      100.92      6.60 o
   1   8  15       23.00       25.35      5.31 o
   2   8  15      469.18      437.00     21.93 o
   3   8  15       55.79       65.97      9.52 o
   4   8  15      873.48      813.75     53.93 o
   5   8  15       55.52       63.81     16.11 o
   6   8  15       37.71       26.61      9.18 o
   7   8  15        0.39       -6.21      6.21 o
   8   8  15       63.01       83.06     14.05 o
   9   8  15       39.64       82.63     14.33 o
  10   8  15       11.74        7.08      4.14 o
   1   9  15       22.71       27.99      6.00 o
   2   9  15      400.41      377.50     29.03 o
   3   9  15       32.60       51.75     13.15 o
   4   9  15      408.46      354.93     31.59 o
   5   9  15        2.44        3.35     11.21 o
   6   9  15      144.54      160.62     24.28 o
   7   9  15       17.11       22.18      9.24 o
   8   9  15       26.09       31.73     10.52 o
   0  10  15      362.94      349.85     20.62 o
   1  10  15      107.47      131.75     12.65 o
   2  10  15        3.99       -0.93      7.55 o
   3  10  15      119.46      125.83     19.07 o
   4  10  15      109.61      149.57     22.18 o
   5  10  15        6.65       -0.86     10.97 o
   6  10  15       28.40       28.64     14.71 o
   7  10  15       86.39      106.05     18.33 o
   1  11  15        0.45       11.32      5.28 o
   2  11  15        0.04       15.41     10.58 o
   3  11  15       58.20       59.84     15.87 o
   4  11  15        4.61        2.41     11.91 o
   0   0  16      456.35      394.11     19.60 o
   1   0  16      714.68      672.45     18.00 o
   2   0  16      118.05      103.83      5.24 o
   3   0  16     1883.67     1654.89     44.81 o
   4   0  16      237.69      224.78      9.91 o
   5   0  16     1705.77     1835.23     63.01 o
   6   0  16       76.45      102.97      8.44 o
   7   0  16      180.74      163.14      9.45 o
   8   0  16        4.06        1.60      3.96 o
   9   0  16     2147.04     2179.69     87.39 o
  10   0  16     1501.30     1547.96     92.45 o
  11   0  16        9.60        6.69     10.04 o
  12   0  16      144.45      207.46     26.46 o
  13   0  16       75.75       92.14     20.39 o
  14   0  16       52.69       68.48     19.45 o
   1   1  16      720.69      718.52     14.23 o
   2   1  16      872.51     1059.24     23.25 o
   3   1  16      178.06      172.84      5.72 o
   4   1  16      368.37      388.12      9.29 o
   5   1  16        5.29       -0.87      1.55 o
   6   1  16      355.22      324.21      8.62 o
   7   1  16      458.48      469.56     13.25 o
   8   1  16      724.68      719.15     17.22 o
   9   1  16      314.30      281.62     17.47 o
  10   1  16        7.66        6.15      5.42 o
  11   1  16        1.54       -5.73      5.75 o
  12   1  16      267.98      251.52     20.80 o
  13   1  16      282.44      270.81     22.52 o
  14   1  16        2.31       14.25      9.84 o
   0   2  16        1.61        5.84      2.98 o
   1   2  16      350.35      352.03      8.93 o
   2   2  16       60.27       54.18      3.40 o
   3   2  16     1539.33     1566.79     28.58 o
   4   2  16        0.86       -0.94      1.57 o
   5   2  16      137.38      131.49      5.20 o
   6   2  16      292.81      292.83     12.03 o
   7   2  16        3.03        2.90      2.35 o
   8   2  16      311.63      306.43     17.53 o
   9   2  16      413.17      436.04     15.63 o
  10   2  16       33.28       29.80      7.06 o
  11   2  16      107.49       97.58     11.12 o
  12   2  16       45.07       38.59     10.39 o
  13   2  16        7.72        9.88     11.67 o
   1   3  16       23.97       34.08      2.55 o
   2   3  16      612.95      626.19     12.87 o
   3   3  16      713.65      691.61     14.31 o
   4   3  16        1.75        3.73      1.53 o
   5   3  16      196.96      215.04      6.33 o
   6   3  16       16.60       28.74      3.06 o
   7   3  16       35.07       51.97      4.95 o
   8   3  16      879.16      843.45     30.59 o
   9   3  16      231.53      228.13     12.15 o
  10   3  16        0.27        5.04      5.07 o
  11   3  16        5.76       13.64      6.33 o
  12   3  16       46.11       54.24     15.41 o
  13   3  16        2.61       13.77     11.91 o
   0   4  16     1296.73     1287.05     35.42 o
   1   4  16       25.01       16.37      2.18 o
   2   4  16       45.75       55.31      5.80 o
   3   4  16       48.87       50.16      4.37 o
   4   4  16       51.62       51.58      4.63 o
   5   4  16        3.45        3.77      2.95 o
   6   4  16       23.62       15.09      4.12 o
   7   4  16       11.58        5.35      3.52 o
   8   4  16       34.17       27.00      5.07 o
   9   4  16       14.75       10.29      4.82 o
  10   4  16       38.01       37.89     15.68 o
  11   4  16        1.92        0.19      5.83 o
  12   4  16       17.26       30.15     11.09 o
  13   4  16      111.33      167.85     24.12 o
   1   5  16      123.50      115.08      6.94 o
   2   5  16       14.88       21.03      4.29 o
   3   5  16       58.39       61.47      5.22 o
   4   5  16      207.79      215.04      9.42 o
   5   5  16      255.88      223.50     16.01 o
   6   5  16       23.02       21.41      6.01 o
   7   5  16        4.35        6.02      9.42 o
   8   5  16       93.91       78.74      7.37 o
   9   5  16        6.76        4.86      4.74 o
  10   5  16        1.86        6.23      9.65 o
  11   5  16       19.05       21.15     10.62 o
  12   5  16        6.30       12.27      8.47 o
   0   6  16     1091.27     1151.93     32.03 o
   1   6  16      612.93      631.42     25.78 o
   2   6  16      455.13      438.40     21.71 o
   3   6  16     1725.30     1689.82     55.05 o
   4   6  16        0.04        2.61      6.89 o
   5   6  16        6.34       -0.26      5.35 o
   6   6  16       10.40        7.29      8.05 o
   7   6  16        9.82       -6.23      6.23 o
   8   6  16       77.06       89.86     13.18 o
   9   6  16      180.69      154.37     10.94 o
  10   6  16        0.94        3.35      5.59 o
  11   6  16        0.63       -5.97      5.97 o
  12   6  16       17.46        8.95      8.26 o
   1   7  16        8.04        3.46      3.88 o
   2   7  16      148.48      145.95     18.09 o
   3   7  16      427.27      471.74     25.80 o
   4   7  16        6.13       14.47     10.35 o
   5   7  16       34.51       30.27     12.37 o
   6   7  16      182.05      191.41     31.24 o
   7   7  16       34.83       29.19      9.30 o
   8   7  16        7.68       17.25     11.98 o
   9   7  16      125.84      149.69     17.46 o
  10   7  16        8.31       11.86      6.05 o
  11   7  16       10.09        8.92      7.10 o
   0   8  16      100.18       94.17      6.68 o
   1   8  16       98.43       85.96      8.03 o
   2   8  16        4.27       11.29      5.64 o
   3   8  16     1230.09     1210.00     72.06 o
   4   8  16       36.73        9.10     10.19 o
   5   8  16      178.18      182.25     23.50 o
   6   8  16       15.42        4.89      7.18 o
   7   8  16        0.67       -0.54     17.63 o
   8   8  16        5.21        9.62      8.38 o
   9   8  16        0.53       -1.68      7.43 o
  10   8  16        5.60        5.76      5.70 o
   1   9  16       10.27        4.10      5.37 o
   2   9  16       44.17       57.97     11.98 o
   3   9  16       35.86       42.26     12.68 o
   4   9  16        1.92        3.66     10.04 o
   5   9  16     1052.11     1041.91     69.02 o
   6   9  16      120.27      130.35     23.03 o
   7   9  16       41.86       35.31     12.10 o
   8   9  16       11.68       20.78     10.02 o
   0  10  16      101.13       78.07      7.95 o
   1  10  16      160.91      153.72     10.15 o
   2  10  16       76.50       71.59     14.01 o
   3  10  16       35.01       24.28     11.59 o
   4  10  16       30.79        1.56     10.82 o
   5  10  16      202.31      162.80     24.75 o
   6  10  16       51.09       38.83     17.43 o
   1  11  16      121.09      107.59      9.98 o
   2  11  16       19.45       37.66     12.68 o
   3  11  16        8.59       -5.84     10.04 o
   1   1  17       23.53       32.39      3.01 o
   2   1  17      392.89      415.82     12.08 o
   3   1  17     1209.38     1271.85     25.38 o
   4   1  17      151.67      155.73      6.36 o
   5   1  17        6.28        3.00      2.17 o
   6   1  17       17.63       22.00      2.76 o
   7   1  17       51.11       44.96      5.03 o
   8   1  17      487.21      474.57     16.28 o
   9   1  17      970.74     1122.05     69.39 o
  10   1  17       51.61       56.59     10.37 o
  11   1  17      195.50      206.20     17.86 o
  12   1  17       10.65        5.88     10.70 o
  13   1  17        2.78        2.29      7.91 o
   0   2  17      197.41      157.51      7.58 o
   1   2  17       47.21       46.56      3.98 o
   2   2  17       94.27      105.70      4.11 o
   3   2  17       10.92       18.24      2.29 o
   4   2  17       16.91       13.72      2.44 o
   5   2  17       26.71       27.12      3.12 o
   6   2  17        8.96        6.20      3.58 o
   7   2  17      590.05      583.06     17.66 o
   8   2  17      222.10      214.45     11.59 o
   9   2  17      113.03      105.85      7.78 o
  10   2  17        8.76        2.18      5.16 o
  11   2  17       53.12       53.79     10.56 o
  12   2  17        7.83        6.89      7.61 o
  13   2  17       14.90       13.00     12.76 o
   1   3  17      379.62      427.37     10.17 o
   2   3  17      199.16      197.66      5.84 o
   3   3  17      151.27      159.07      5.19 o
   4   3  17        1.32        1.90      1.77 o
   5   3  17        4.65        2.32      1.66 o
   6   3  17       29.50       49.49      3.75 o
   7   3  17      490.75      528.03     17.30 o
   8   3  17      562.77      588.35     21.31 o
   9   3  17        0.93       -0.45      3.56 o
  10   3  17        1.04       -0.63      5.16 o
  11   3  17       15.19       10.73      6.59 o
  12   3  17        7.52       13.85     10.27 o
  13   3  17       21.34       25.14     13.07 o
   0   4  17     5916.04     5952.25    151.49 o
   1   4  17      515.48      489.23     11.82 o
   2   4  17      223.71      198.85      8.50 o
   3   4  17       26.34       32.28      3.82 o
   4   4  17      136.84      147.76      8.94 o
   5   4  17      205.91      203.60      8.76 o
   6   4  17      732.42      639.98     15.84 o
   7   4  17      521.50      523.98     18.84 o
   8   4  17      374.63      343.46     14.83 o
   9   4  17       14.69       16.14      5.06 o
  10   4  17       83.82       72.22     10.71 o
  11   4  17       69.39       77.99     12.02 o
  12   4  17       14.80        3.74     10.12 o
  13   4  17       86.93      119.92     21.48 o
   1   5  17      837.12      840.44     22.70 o
   2   5  17      799.96      792.05     22.09 o
   3   5  17       37.31       55.29      4.77 o
   4   5  17       25.08       31.63      4.75 o
   5   5  17      134.28      139.29      8.46 o
   6   5  17      778.36      725.49     29.08 o
   7   5  17      530.20      533.36     29.53 o
   8   5  17        1.61        6.06      4.48 o
   9   5  17        2.03        3.17      4.77 o
  10   5  17        0.82        5.58      6.32 o
  11   5  17        1.30        7.65      6.88 o
  12   5  17       23.36       35.57     10.08 o
   0   6  17      970.05      982.56     34.56 o
   1   6  17      533.53      514.07     24.71 o
   2   6  17      876.68      989.62     34.30 o
   3   6  17      373.56      343.45     18.68 o
   4   6  17      274.78      203.14     12.61 o
   5   6  17       31.31       17.87      7.08 o
   6   6  17       49.15       59.44     10.73 o
   7   6  17        1.95       -1.96      6.48 o
   8   6  17        1.71       -4.54      6.41 o
   9   6  17       82.84       59.71     10.46 o
  10   6  17       79.71       66.14      9.80 o
  11   6  17       16.20       20.34      8.26 o
   1   7  17        0.31       -0.85      9.26 o
   2   7  17        7.81        5.97      4.84 o
   3   7  17       44.81       37.67      7.80 o
   4   7  17     1941.28     1703.21     98.13 o
   5   7  17      167.42      149.09     14.52 o
   6   7  17      770.80      725.23     51.17 o
   7   7  17       85.83       57.60     24.20 o
   8   7  17        3.62        4.89      7.96 o
   9   7  17       26.30        8.59      8.86 o
  10   7  17       64.44       71.23     17.74 o
   0   8  17      392.27      378.19     18.29 o
   1   8  17        1.54        2.82      4.49 o
   2   8  17      442.04      415.01     21.52 o
   3   8  17        0.01        1.63      8.33 o
   4   8  17      548.63      541.85     40.54 o
   5   8  17        6.88       10.43     11.67 o
   6   8  17       43.84       35.91      9.97 o
   7   8  17        7.38       13.33      8.14 o
   8   8  17       71.56       82.05     17.39 o
   9   8  17       45.59       73.03     14.20 o
   1   9  17       14.74       15.64     13.81 o
   2   9  17      136.49      118.44     16.03 o
   3   9  17        0.00       -2.41      7.70 o
   4   9  17       51.01       36.50     13.70 o
   5   9  17      519.73      522.47     42.72 o
   6   9  17      139.74      137.86     26.46 o
   7   9  17       49.76       65.10     12.75 o
   8   9  17       16.68       16.31     10.97 o
   0  10  17      515.35      477.67     22.37 o
   1  10  17      127.91      136.74      7.66 o
   2  10  17       77.26       87.47     15.33 o
   3  10  17       33.36       34.71     12.76 o
   4  10  17       13.14       34.86     14.01 o
   5  10  17      105.70       50.66     17.20 o
   6  10  17       11.44       -6.46     11.75 o
   1  11  17       35.02       42.12      7.22 o
   2  11  17        0.67        3.19      8.87 o
   0   0  18      144.97      171.80     24.50 o
   1   0  18     3090.80     2946.96     68.96 o
   2   0  18     4533.98     4591.82    105.28 o
   3   0  18     1650.30     1423.62     46.59 o
   4   0  18      450.15      515.98     17.86 o
   5   0  18       85.92      105.06      7.37 o
   6   0  18       22.28       15.77      5.11 o
   7   0  18        8.54        8.26      4.12 o
   8   0  18      716.31      690.20     34.70 o
   9   0  18      266.32      301.70     27.94 o
  10   0  18      613.96      537.41     41.87 o
  11   0  18        3.76        3.50      9.49 o
  12   0  18       11.18        7.55     10.97 o
  13   0  18        9.01       33.93     15.64 o
   1   1  18      319.07      314.33      8.20 o
   2   1  18      341.90      373.90     10.47 o
   3   1  18       34.57       46.07      3.31 o
   4   1  18      982.86     1027.08     21.39 o
   5   1  18      532.52      520.00     12.64 o
   6   1  18       74.25       79.10      6.74 o
   7   1  18      848.38      868.43     30.87 o
   8   1  18      676.60      665.09     21.85 o
   9   1  18       82.78       86.17      9.60 o
  10   1  18      308.15      312.02     44.75 o
  11   1  18       50.07       58.94     11.22 o
  12   1  18        0.14        5.14      7.37 o
  13   1  18       47.01       51.79     13.07 o
   0   2  18       20.62       39.44      4.34 o
   1   2  18        1.28        1.72      1.71 o
   2   2  18        6.92        1.74      1.57 o
   3   2  18      149.10      147.02      5.21 o
   4   2  18      277.97      289.20      9.38 o
   5   2  18        5.96        7.39      2.42 o
   6   2  18       63.50       57.53      4.36 o
   7   2  18       39.49       33.69      5.99 o
   8   2  18      163.87      146.81      9.79 o
   9   2  18       34.77       14.97      7.09 o
  10   2  18        0.00       -1.21      5.62 o
  11   2  18       72.10       95.34     13.40 o
  12   2  18        0.00        5.03      7.28 o
  13   2  18      113.83      103.58     21.32 o
   1   3  18      249.51      259.86      9.06 o
   2   3  18      105.42      121.74      5.08 o
   3   3  18       56.15       62.31      3.87 o
   4   3  18       71.57       57.08      3.69 o
   5   3  18        0.66        0.21      1.86 o
   6   3  18      293.15      309.36     10.97 o
   7   3  18      127.58      151.62      9.39 o
   8   3  18      272.39      299.15     18.94 o
   9   3  18       94.03      101.67      7.68 o
  10   3  18       21.12       19.24      6.48 o
  11   3  18       37.06       52.15     10.61 o
  12   3  18        6.80       -3.11      8.95 o
  13   3  18       59.09       68.09     17.66 o
   0   4  18      910.45      778.02     26.60 o
   1   4  18        8.97       13.01      2.48 o
   2   4  18        1.84        2.72      1.72 o
   3   4  18       44.15       38.79      6.53 o
   4   4  18       60.28       52.60      4.96 o
   5   4  18       18.03       12.62      3.99 o
   6   4  18        9.16       18.55      3.95 o
   7   4  18      436.59      384.06     15.38 o
   8   4  18      177.40      153.92     12.50 o
   9   4  18        0.22        1.50      4.33 o
  10   4  18       23.89       31.37      8.50 o
  11   4  18        0.43       -4.37      6.28 o
  12   4  18       48.69       67.39     16.26 o
   1   5  18     1078.31     1065.71     22.81 o
   2   5  18       55.62       40.69      5.53 o
   3   5  18      432.39      359.60     17.46 o
   4   5  18      138.22      128.41      7.93 o
   5   5  18      985.18      929.42     34.71 o
   6   5  18      222.78      245.66     17.69 o
   7   5  18      107.66      111.73      6.34 o
   8   5  18        1.26        0.82      4.39 o
   9   5  18       11.87        7.28      5.26 o
  10   5  18       14.41       11.88     10.47 o
  11   5  18       44.11       50.84     10.36 o
  12   5  18        2.60        9.73      9.65 o
   0   6  18      705.20      679.31     26.53 o
   1   6  18      140.29      146.97      9.07 o
   2   6  18        0.16       -0.20      4.14 o
   3   6  18       11.46        9.12      5.85 o
   4   6  18      150.43      126.85     10.30 o
   5   6  18      623.26      546.01     29.27 o
   6   6  18      312.96      284.11     20.50 o
   7   6  18       61.56       80.34     12.62 o
   8   6  18       99.05      102.80     14.61 o
   9   6  18        1.01       -4.30      4.30 o
  10   6  18       62.73       46.79      9.12 o
  11   6  18       49.54       62.74     11.10 o
   1   7  18        4.68       10.27      5.17 o
   2   7  18       50.52       46.28      7.54 o
   3   7  18       28.62       45.83      8.26 o
   4   7  18      335.78      332.28     29.73 o
   5   7  18      247.34      248.11     29.42 o
   6   7  18       23.97       25.06      8.73 o
   7   7  18        0.24       -2.96      7.11 o
   8   7  18        2.40       14.54     11.09 o
   9   7  18        0.02        2.62      5.64 o
  10   7  18      194.15      187.39     15.21 o
   0   8  18        6.64        4.92      3.93 o
   1   8  18       15.17        9.55      5.01 o
   2   8  18       31.85       16.62      9.57 o
   3   8  18       62.90       53.54     13.31 o
   4   8  18      153.67      161.86     21.40 o
   5   8  18      179.03      185.12     17.16 o
   6   8  18        4.11        7.74      7.79 o
   7   8  18        2.48       12.51     12.37 o
   8   8  18       12.48       17.98      9.61 o
   9   8  18       79.35      152.33     18.71 o
   1   9  18       57.33       42.35      7.46 o
   2   9  18        0.21        2.02      7.31 o
   3   9  18      122.80      114.94     18.05 o
   4   9  18      112.61      142.64     21.32 o
   5   9  18      491.28      439.99     38.91 o
   6   9  18        1.83        0.06      7.35 o
   7   9  18       69.94       84.26     14.48 o
   0  10  18       34.06       29.10      9.26 o
   1  10  18       21.85       19.25      4.14 o
   2  10  18        3.81        5.53      8.40 o
   3  10  18       54.05       66.77     15.87 o
   4  10  18       18.86       12.22     13.15 o
   5  10  18       43.05       38.99     16.58 o
   1  11  18        0.65        5.55      5.61 o
   1   1  19        5.36        1.73      1.46 o
   2   1  19      206.66      164.30      5.87 o
   3   1  19      417.31      472.64     11.49 o
   4   1  19      722.20      730.11     16.29 o
   5   1  19       51.15       66.04      4.15 o
   6   1  19       11.42        9.91      3.39 o
   7   1  19      144.66      158.12      8.07 o
   8   1  19      308.70      315.03     12.96 o
   9   1  19      447.27      458.31     25.86 o
  10   1  19      515.07      510.39     28.69 o
  11   1  19      297.37      356.58     24.07 o
  12   1  19       49.89       56.05     11.87 o
  13   1  19       14.32       12.07     16.93 o
   0   2  19      716.53      761.33     23.31 o
   1   2  19      402.43      444.12     12.15 o
   2   2  19       88.58      106.27      4.74 o
   3   2  19      143.54      164.75      5.41 o
   4   2  19       50.52       68.13      4.80 o
   5   2  19      249.64      272.76     12.47 o
   6   2  19        0.03        1.12      2.74 o
   7   2  19        2.66       -3.33      3.33 o
   8   2  19       38.85       28.51      5.71 o
   9   2  19      105.06      105.72      9.27 o
  10   2  19        6.42       -0.93      6.00 o
  11   2  19      295.75      366.21     24.49 o
  12   2  19        9.78        8.07      7.74 o
  13   2  19       69.11      144.51     24.59 o
   1   3  19       45.42       72.05      3.97 o
   2   3  19      139.08      151.86      5.96 o
   3   3  19       39.38       32.68      3.86 o
   4   3  19      181.39      177.32      6.41 o
   5   3  19      579.47      624.70     14.85 o
   6   3  19      430.89      429.19     16.06 o
   7   3  19      306.70      300.74     13.64 o
   8   3  19        0.01       -0.49      3.98 o
   9   3  19       42.37       46.38     10.55 o
  10   3  19       58.50       48.54     18.56 o
  11   3  19      151.80      192.60     22.96 o
  12   3  19       95.24       93.07     18.83 o
  13   3  19       56.30       54.63     16.50 o
   0   4  19     1908.97     1996.76     68.21 o
   1   4  19      283.91      265.74      8.06 o
   2   4  19      221.00      216.81      7.06 o
   3   4  19       33.26       25.14      3.87 o
   4   4  19      367.65      377.34     11.24 o
   5   4  19        0.50        4.20      3.09 o
   6   4  19      294.90      264.97     10.10 o
   7   4  19       19.80       23.50      4.80 o
   8   4  19      174.69      160.13     10.29 o
   9   4  19       22.55       24.28      6.64 o
  10   4  19        6.23       12.31     10.23 o
  11   4  19       10.96       14.01      9.96 o
  12   4  19        1.66        0.93      8.72 o
   1   5  19     1791.13     1854.17     44.37 o
   2   5  19      695.15      708.16     20.86 o
   3   5  19      201.91      214.75     11.98 o
   4   5  19        7.54        4.01      3.57 o
   5   5  19        9.79        4.37      4.96 o
   6   5  19      244.34      222.09     34.12 o
   7   5  19       25.14       29.61      5.29 o
   8   5  19      307.83      300.66     15.75 o
   9   5  19      126.52      143.47     18.04 o
  10   5  19        2.42        3.45      6.46 o
  11   5  19        2.27       15.02     10.19 o
  12   5  19        0.15       -4.12      9.03 o
   0   6  19      122.96      136.20      9.00 o
   1   6  19      558.57      576.77     17.05 o
   2   6  19       74.43       69.84     12.84 o
   3   6  19      239.42      206.56     14.94 o
   4   6  19      206.40      151.43     14.03 o
   5   6  19       49.73       52.90     10.19 o
   6   6  19      133.74      109.40     13.64 o
   7   6  19      111.78       71.30     12.40 o
   8   6  19       17.05       14.54      4.79 o
   9   6  19       43.76       52.27      7.71 o
  10   6  19        0.28        9.50      6.62 o
  11   6  19       12.16       11.79      7.82 o
   1   7  19       99.97      131.40     10.23 o
   2   7  19        1.02       -1.79      4.73 o
   3   7  19      337.33      317.50     27.39 o
   4   7  19       86.25       82.15     11.66 o
   5   7  19     1357.49     1299.64     57.11 o
   6   7  19       44.29       39.82     10.07 o
   7   7  19        7.72       22.99      9.32 o
   8   7  19       53.59       62.51     28.60 o
   9   7  19      112.00      132.03     10.34 o
  10   7  19       17.10       25.73      8.13 o
   0   8  19       54.34       45.44      6.03 o
   1   8  19       85.30       86.61      8.91 o
   2   8  19       24.86       27.70     10.35 o
   3   8  19       79.51       68.32     14.24 o
   4   8  19       58.40       36.81     12.84 o
   5   8  19      125.21       94.59     13.26 o
   6   8  19       14.86        5.69      7.63 o
   7   8  19       51.34       50.81     23.00 o
   8   8  19        0.05       -9.05     20.12 o
   9   8  19        7.49        0.43     11.59 o
   1   9  19        2.50       -2.26      3.84 o
   2   9  19       40.13       34.78     11.36 o
   3   9  19       63.30       63.27     15.17 o
   4   9  19        1.95       24.43     12.53 o
   5   9  19      128.21      107.70     20.70 o
   6   9  19        0.18        6.29      8.10 o
   7   9  19       59.18       63.84     24.20 o
   0  10  19        9.08        5.53      7.31 o
   1  10  19       48.41       45.09      5.37 o
   2  10  19       37.04       51.44     13.54 o
   3  10  19      284.10      282.25     28.40 o
   4  10  19       92.09       92.76     18.99 o
   5  10  19        3.20       -1.95     10.89 o
   0   0  20     8976.97     9632.78    344.04 o
   1   0  20      541.38      617.65     27.42 o
   2   0  20      327.23      249.73     10.21 o
   3   0  20       36.44       28.24      4.52 o
   4   0  20       28.61       48.33      6.61 o
   5   0  20      652.13      633.80     35.77 o
   6   0  20        1.65        6.24      5.58 o
   7   0  20      144.45      132.25     19.63 o
   8   0  20      256.53      306.99     28.09 o
   9   0  20      575.64      585.89     43.81 o
  10   0  20     2462.84     2436.42    138.36 o
  11   0  20      142.71      150.27     23.35 o
  12   0  20        0.14        7.39     11.13 o
  13   0  20        6.22        2.88     11.52 o
   1   1  20      662.75      666.20     15.40 o
   2   1  20      322.46      349.24     13.05 o
   3   1  20      498.51      470.57     11.59 o
   4   1  20      917.77      940.66     20.13 o
   5   1  20       73.43       82.12      7.03 o
   6   1  20      794.53      736.42     20.18 o
   7   1  20       56.43       86.53      6.95 o
   8   1  20       87.90      102.24     10.03 o
   9   1  20      110.32      122.13     13.48 o
  10   1  20      155.06      162.27     22.33 o
  11   1  20      172.68      189.44     17.93 o
  12   1  20       62.19       56.73     12.04 o
  13   1  20       13.83       20.19     13.07 o
   0   2  20     1684.53     1584.68     44.25 o
   1   2  20      559.67      584.11     14.57 o
   2   2  20        0.21        0.98      2.29 o
   3   2  20      139.24      131.75      4.96 o
   4   2  20      424.96      373.93     10.03 o
   5   2  20      388.28      378.88     10.88 o
   6   2  20        8.04        3.76      2.95 o
   7   2  20       12.69       11.63      4.67 o
   8   2  20      149.68      147.11     10.22 o
   9   2  20       23.59       31.52      8.13 o
  10   2  20       58.17       43.61     14.20 o
  11   2  20      187.27      240.20     20.05 o
  12   2  20      189.80      195.32     33.93 o
  13   2  20       34.81       47.78     16.89 o
   1   3  20       12.82       14.01      2.69 o
   2   3  20      450.53      430.40     10.88 o
   3   3  20        2.05        0.89      2.23 o
   4   3  20       47.83       54.71      4.24 o
   5   3  20     1119.89     1110.55     27.55 o
   6   3  20      500.04      488.02     18.23 o
   7   3  20       20.59       12.21      4.53 o
   8   3  20     1012.59      922.08     30.57 o
   9   3  20      167.07      160.08     13.80 o
  10   3  20       24.99       22.31      8.17 o
  11   3  20      208.19      205.28     24.05 o
  12   3  20      173.99      155.17     22.41 o
   0   4  20     2466.43     2269.37     61.15 o
   1   4  20      556.99      517.22     13.14 o
   2   4  20      831.27      690.20     16.49 o
   3   4  20       13.93       14.19      2.67 o
   4   4  20       56.89       68.00      4.45 o
   5   4  20      345.49      349.92     11.92 o
   6   4  20       15.54       12.24      5.98 o
   7   4  20      386.46      348.08     14.91 o
   8   4  20       22.99       10.26      4.62 o
   9   4  20       15.02        8.88      5.82 o
  10   4  20        4.74       -2.88      6.61 o
  11   4  20        0.33        5.45      8.72 o
  12   4  20       20.14       11.05     10.74 o
   1   5  20        4.17        6.25      3.44 o
   2   5  20     1093.82     1100.32     32.88 o
   3   5  20      283.51      290.95     13.11 o
   4   5  20       16.05        9.15      4.48 o
   5   5  20       32.76       17.71      7.51 o
   6   5  20      448.93      502.86     16.72 o
   7   5  20      170.46      167.07     10.82 o
   8   5  20      101.90       95.85      9.75 o
   9   5  20        0.03        2.07      5.09 o
  10   5  20        1.44        2.53      6.75 o
  11   5  20        0.07       -1.71      8.40 o
   0   6  20       56.73       55.00     10.74 o
   1   6  20       87.27       88.54      5.23 o
   2   6  20       98.05      114.87     10.64 o
   3   6  20      605.19      520.70     22.13 o
   4   6  20        2.38       -4.44      5.83 o
   5   6  20        1.46        7.62      6.95 o
   6   6  20        6.83        8.28      7.37 o
   7   6  20        4.95       12.11      8.06 o
   8   6  20        3.14        5.05      4.73 o
   9   6  20       39.77       17.50      7.23 o
  10   6  20        8.61        3.95     22.45 o
   1   7  20      145.60      135.80      6.42 o
   2   7  20       16.86       14.23      5.90 o
   3   7  20        3.02       -2.26      7.47 o
   4   7  20      240.18      253.18     18.93 o
   5   7  20       86.71      109.07     25.60 o
   6   7  20        2.39        5.46      6.88 o
   7   7  20       34.78       12.28      8.70 o
   8   7  20      104.03      164.95     18.35 o
   9   7  20       10.29        8.95      5.55 o
  10   7  20        0.05       -5.54      6.21 o
   0   8  20       72.84      101.20      8.61 o
   1   8  20       12.41       15.14      3.20 o
   2   8  20       24.69        1.48      8.79 o
   3   8  20      243.44      277.11     26.61 o
   4   8  20        7.79        3.27     10.51 o
   5   8  20       56.62       68.96     27.94 o
   6   8  20       11.29       14.75      8.44 o
   7   8  20        0.72       11.73      8.43 o
   8   8  20       74.54       69.77     20.93 o
   1   9  20        7.83        6.19      3.57 o
   2   9  20       17.79       16.58      9.73 o
   3   9  20        1.23       -5.29      9.49 o
   4   9  20        8.45        4.67      9.96 o
   5   9  20        3.76        5.15      7.91 o
   6   9  20        0.86       -0.99      7.91 o
   7   9  20        3.99        0.91      8.31 o
   0  10  20       35.39        9.88      8.25 o
   1  10  20      111.37      112.92      7.92 o
   2  10  20        0.18        9.81      9.96 o
   3  10  20        4.94        5.53     10.51 o
   4  10  20      187.44      183.57     25.45 o
   1   1  21      206.80      263.77      7.30 o
   2   1  21        0.00       -0.98      1.78 o
   3   1  21      146.26      107.96      5.00 o
   4   1  21        3.37        9.09      2.47 o
   5   1  21        9.80       19.15      3.45 o
   6   1  21       21.47       45.37      7.04 o
   7   1  21      224.91      216.14     13.51 o
   8   1  21       42.00       40.45      7.43 o
   9   1  21       24.55       19.23      7.53 o
  10   1  21       54.85       67.36     11.78 o
  11   1  21      446.47      494.44     29.81 o
  12   1  21      137.18      178.42     43.85 o
   0   2  21     3464.55     3282.90    100.58 o
   1   2  21      365.49      359.40     11.89 o
   2   2  21      460.04      473.95     11.89 o
   3   2  21       64.52       59.31      4.12 o
   4   2  21        9.31       12.63      2.58 o
   5   2  21       51.09       47.02      4.59 o
   6   2  21      177.31      146.43      8.50 o
   7   2  21        1.68       -3.82      3.82 o
   8   2  21       63.99       73.62      8.99 o
   9   2  21       35.31       20.87     20.12 o
  10   2  21      237.94      240.11     19.19 o
  11   2  21      407.79      501.06     29.99 o
  12   2  21       16.70       27.22      9.87 o
   1   3  21     1010.02      993.57     21.08 o
   2   3  21      374.51      360.29      9.84 o
   3   3  21       42.72       32.96      3.75 o
   4   3  21       80.59       70.51      5.81 o
   5   3  21        1.55        4.70      3.38 o
   6   3  21       64.09       65.62      7.71 o
   7   3  21      109.37       89.27      8.06 o
   8   3  21       15.67       24.10      5.91 o
   9   3  21       34.38       26.23      7.24 o
  10   3  21        0.51       -1.25      5.85 o
  11   3  21      183.89      209.10     24.59 o
  12   3  21      212.56      241.00     28.33 o
   0   4  21      238.02      219.75     10.26 o
   1   4  21     1137.34     1127.67     24.95 o
   2   4  21     1598.17     1491.11     31.91 o
   3   4  21      478.91      483.45     12.88 o
   4   4  21        2.60        0.55      2.46 o
   5   4  21      412.73      334.88     25.00 o
   6   4  21       80.71       72.22      6.85 o
   7   4  21       61.19       78.78      7.52 o
   8   4  21      235.45      231.88     12.80 o
   9   4  21       19.16       14.78      7.61 o
  10   4  21       35.28       41.24     11.83 o
  11   4  21       70.24       80.00     16.50 o
  12   4  21       24.91       30.66     13.15 o
   1   5  21       16.81       10.42      2.89 o
   2   5  21      212.35      223.81      8.05 o
   3   5  21      156.07      201.99      7.47 o
   4   5  21      205.96      174.98     15.21 o
   5   5  21      125.01      109.30      6.24 o
   6   5  21       64.86       67.76      5.42 o
   7   5  21      219.22      200.29     15.66 o
   8   5  21        1.20       -0.74      5.92 o
   9   5  21       30.28       24.86      7.10 o
  10   5  21       41.89       74.63     13.93 o
  11   5  21       12.07        0.70      9.34 o
   0   6  21       13.79        9.47      4.50 o
   1   6  21        8.47        9.70      3.15 o
   2   6  21       26.75       34.47      4.58 o
   3   6  21      478.90      386.74     22.66 o
   4   6  21        9.87       -1.12     10.51 o
   5   6  21       59.14       34.35      9.39 o
   6   6  21      210.34      212.28     18.59 o
   7   6  21      232.29      266.98     13.80 o
   8   6  21       56.88       48.87     11.50 o
   9   6  21        5.11       19.56      7.09 o
  10   6  21      159.25      237.19     22.80 o
   1   7  21      249.35      233.71     10.64 o
   2   7  21        1.38       -2.72      7.39 o
   3   7  21       58.03       67.80     13.89 o
   4   7  21      491.58      432.22     47.74 o
   5   7  21        2.71       -5.12      6.48 o
   6   7  21       52.30       52.58     11.78 o
   7   7  21       68.06       57.52     12.24 o
   8   7  21       85.80      127.32     25.64 o
   9   7  21       50.72       59.76     13.87 o
   0   8  21       73.52       85.92      8.30 o
   1   8  21        1.29       -0.46      3.23 o
   2   8  21      154.55      167.39     19.69 o
   3   8  21       19.63       31.67     11.83 o
   4   8  21       65.92       47.81     10.56 o
   5   8  21        0.80        1.36      7.48 o
   6   8  21       10.01        2.47      8.83 o
   7   8  21       50.83       48.85     12.07 o
   8   8  21       40.97       70.75     15.04 o
   1   9  21       36.34       32.70      4.90 o
   2   9  21       12.61       16.19     10.51 o
   3   9  21       50.56       42.96     13.46 o
   4   9  21       23.00       21.24     12.30 o
   5   9  21      339.09      367.08     25.86 o
   6   9  21       13.13       14.10      9.22 o
   0  10  21      227.21      290.11     23.97 o
   1  10  21        3.02        9.68      5.61 o
   2  10  21        6.01       12.30     10.97 o
   3  10  21       23.61       28.33     13.23 o
   0   0  22     1856.12     1923.66     73.77 o
   1   0  22     1306.96     1332.97     37.46 o
   2   0  22       32.89       13.85      3.98 o
   3   0  22       89.09       73.73      7.75 o
   4   0  22      141.61      136.16      8.78 o
   5   0  22      728.95      669.07     32.48 o
   6   0  22       35.98       15.28      6.77 o
   7   0  22      170.64      197.42     18.68 o
   8   0  22        1.07       -2.72      8.09 o
   9   0  22      232.51      284.50     29.26 o
  10   0  22       21.02       11.59     10.51 o
  11   0  22      452.50      509.94     42.80 o
  12   0  22       13.60       22.88     14.24 o
   1   1  22      332.53      330.22      9.35 o
   2   1  22      162.73      160.96      6.05 o
   3   1  22        0.32       -1.18      1.91 o
   4   1  22      129.94      139.45      6.59 o
   5   1  22       28.05       30.58      4.45 o
   6   1  22      336.47      362.26     18.27 o
   7   1  22      542.87      505.59     22.59 o
   8   1  22        5.84        3.60      5.07 o
   9   1  22        0.57       -1.53      6.96 o
  10   1  22        6.99       20.40      8.67 o
  11   1  22       27.56       27.71     12.22 o
  12   1  22        0.19        1.48      8.08 o
   0   2  22      633.26      588.19     23.11 o
   1   2  22        5.14        3.98      2.42 o
   2   2  22       67.55       54.33      4.89 o
   3   2  22      114.20       84.34      4.83 o
   4   2  22      352.11      394.86     11.55 o
   5   2  22        1.18        3.95      3.01 o
   6   2  22      283.01      273.33     13.18 o
   7   2  22       64.44       55.93      8.02 o
   8   2  22       16.80       15.31      9.38 o
   9   2  22      329.34      352.19     43.31 o
  10   2  22      132.74      106.72     13.72 o
  11   2  22        3.23        4.21      8.23 o
  12   2  22       23.78       11.67     11.83 o
   1   3  22      835.56      794.66     17.80 o
   2   3  22      478.74      514.24     20.02 o
   3   3  22      849.04      826.58     19.86 o
   4   3  22        7.37        2.26      2.75 o
   5   3  22      244.27      232.40     16.38 o
   6   3  22       57.57       70.68      7.25 o
   7   3  22       27.59       29.20      5.69 o
   8   3  22       43.84       33.60      9.74 o
   9   3  22       12.86       -4.26      5.42 o
  10   3  22       20.04       23.82      8.59 o
  11   3  22       66.66      100.15     18.60 o
  12   3  22       57.66       62.25     16.50 o
   0   4  22      558.65      569.07     19.46 o
   1   4  22      117.36      102.20      5.12 o
   2   4  22      127.07      118.40      5.83 o
   3   4  22      125.81      106.42      5.91 o
   4   4  22        3.97        2.86      3.11 o
   5   4  22      643.77      507.85     16.23 o
   6   4  22      102.08       86.07      7.51 o
   7   4  22        6.63        4.21      4.38 o
   8   4  22      136.72      135.86     13.34 o
   9   4  22       11.02       -0.25      6.04 o
  10   4  22       56.60       64.67     14.32 o
  11   4  22       30.15       20.31     11.83 o
   1   5  22      156.75      144.48      7.09 o
   2   5  22       23.24       17.32      3.41 o
   3   5  22       45.54       44.27      4.60 o
   4   5  22       34.42       22.99      4.12 o
   5   5  22      197.15      177.04      8.69 o
   6   5  22       94.79       84.92      8.44 o
   7   5  22      136.92      110.89      9.68 o
   8   5  22      166.88      170.00     12.47 o
   9   5  22        3.49       -2.31      6.39 o
  10   5  22       10.19        4.12      8.72 o
  11   5  22       12.30       15.25     10.43 o
   0   6  22       62.40       63.07     16.26 o
   1   6  22       14.19       23.20      4.19 o
   2   6  22       23.32       18.11      3.30 o
   3   6  22       11.43       27.19      9.35 o
   4   6  22        6.50       -0.98      5.91 o
   5   6  22       13.62       10.57      9.81 o
   6   6  22      310.52      260.09     24.94 o
   7   6  22       55.29       48.49      8.02 o
   8   6  22        0.07       -4.65      4.65 o
   9   6  22       34.44       56.79     20.47 o
  10   6  22       45.36       61.71     13.77 o
   1   7  22        0.20       -0.56      3.04 o
   2   7  22       16.62       21.55      3.68 o
   3   7  22        2.18        4.59      6.52 o
   4   7  22       26.31       35.71      9.54 o
   5   7  22      138.94      110.47     14.52 o
   6   7  22       15.82        4.35      8.09 o
   7   7  22       86.32       96.57     14.89 o
   8   7  22       13.55        5.77      9.20 o
   9   7  22       64.72       59.24      9.88 o
   0   8  22        4.56        4.41      4.97 o
   1   8  22        3.30       11.65      3.99 o
   2   8  22       24.02       25.63      5.21 o
   3   8  22        0.01        8.87      9.96 o
   4   8  22        1.27       -5.72      6.24 o
   5   8  22       83.56       67.54     12.70 o
   6   8  22      161.04      144.67     21.94 o
   7   8  22       62.11       82.67     14.75 o
   1   9  22       27.60       18.16      4.67 o
   2   9  22       26.19       38.04      7.16 o
   3   9  22       36.11       46.38     14.01 o
   4   9  22       79.27       69.10     17.98 o
   5   9  22      134.29      124.53     16.50 o
   6   9  22       49.68       68.05     14.00 o
   0  10  22        8.39       10.27      8.64 o
   1  10  22      200.31      209.16     14.35 o
   2  10  22       25.25       30.83      6.61 o
   1   1  23      806.87      850.67     18.85 o
   2   1  23       20.04       23.58      3.00 o
   3   1  23        4.72        5.44      2.12 o
   4   1  23       99.72       78.02      9.01 o
   5   1  23       74.42       67.88      6.43 o
   6   1  23       41.78       65.63      7.37 o
   7   1  23       84.74       91.76      9.77 o
   8   1  23       27.02        9.25      6.30 o
   9   1  23      101.61       91.65     12.69 o
  10   1  23       42.07       53.10     31.67 o
  11   1  23       10.28       10.79      8.00 o
  12   1  23        7.09        8.07      8.44 o
   0   2  23     2165.64     2179.88     69.41 o
   1   2  23       36.88       38.85      3.70 o
   2   2  23      463.54      487.13     12.83 o
   3   2  23        6.64        8.10      3.30 o
   4   2  23      554.63      561.88     16.66 o
   5   2  23        0.65        0.24      3.30 o
   6   2  23      557.53      536.51     23.25 o
   7   2  23      150.82      142.36     11.70 o
   8   2  23        4.59        7.11      5.69 o
   9   2  23       14.39       20.92      7.73 o
  10   2  23       15.22        6.78      7.40 o
  11   2  23        0.02       -7.09      7.09 o
  12   2  23        4.86       -4.90     10.97 o
   1   3  23        2.44       -0.87      2.50 o
   2   3  23      154.44      148.43      8.50 o
   3   3  23       12.96       10.49      3.07 o
   4   3  23      632.23      662.87     18.41 o
   5   3  23      318.45      285.13     13.32 o
   6   3  23      205.26      211.39     11.73 o
   7   3  23       14.40        6.51      8.81 o
   8   3  23       62.77       59.16      9.02 o
   9   3  23        8.63        6.31      7.59 o
  10   3  23      101.81       89.49     16.65 o
  11   3  23       29.88       40.70     14.01 o
   0   4  23      439.71      470.81     18.91 o
   1   4  23      193.38      193.86      7.16 o
   2   4  23      405.47      383.44     12.15 o
   3   4  23      386.17      412.84     13.93 o
   4   4  23        5.56        0.01      3.10 o
   5   4  23        2.61       -2.30      3.11 o
   6   4  23        1.88        2.53      4.06 o
   7   4  23       54.14       64.59      8.40 o
   8   4  23       30.70       42.53      8.87 o
   9   4  23       12.93        4.28      8.25 o
  10   4  23        4.70        8.02      9.18 o
  11   4  23      212.27      196.02     24.43 o
   1   5  23       65.46       79.87      5.68 o
   2   5  23       11.67       10.83      3.81 o
   3   5  23       19.51        9.88      3.75 o
   4   5  23       44.47       48.07      5.03 o
   5   5  23       41.11       31.30      4.61 o
   6   5  23      354.29      378.43     14.95 o
   7   5  23      136.14      148.67     16.50 o
   8   5  23       12.76        8.33      6.78 o
   9   5  23       57.23       54.59     10.40 o
  10   5  23       32.30       40.00     12.06 o
   0   6  23      180.33      198.05     13.28 o
   1   6  23        7.84        7.78      3.26 o
   2   6  23        0.08        3.16      3.28 o
   3   6  23      202.12      231.29     11.70 o
   4   6  23       63.80       81.24      5.60 o
   5   6  23       31.47       32.96      4.15 o
   6   6  23       44.29       56.54      6.49 o
   7   6  23       51.14       51.91      7.67 o
   8   6  23        9.60        8.79      6.69 o
   9   6  23       84.55      110.36     12.85 o
   1   7  23      170.48      132.58      8.52 o
   2   7  23        5.40       11.04      3.63 o
   3   7  23      183.17      159.33     21.63 o
   4   7  23      373.03      341.35     31.56 o
   5   7  23      752.25      724.25     38.09 o
   6   7  23       16.85        5.69      9.96 o
   7   7  23       27.16       30.50     15.95 o
   8   7  23      141.32      150.80     13.13 o
   0   8  23       57.67       64.67     11.91 o
   1   8  23       31.11       27.59      5.17 o
   2   8  23        1.94        0.07      3.44 o
   3   8  23       82.31       62.79     13.19 o
   4   8  23      108.75      112.27     14.94 o
   5   8  23       34.15       22.06      9.49 o
   6   8  23       32.04       25.54     10.56 o
   7   8  23       35.57       48.64     18.83 o
   1   9  23        0.12       -0.14      7.63 o
   2   9  23       83.32       82.36      6.69 o
   3   9  23      154.59      165.13     22.72 o
   4   9  23      162.24      163.57     24.05 o
   5   9  23        0.56        0.70     11.67 o
   0  10  23       19.87       15.64      9.88 o
   0   0  24       73.74       97.35      9.14 o
   1   0  24        0.05        2.73      3.83 o
   2   0  24       33.08       35.19      5.76 o
   3   0  24      337.38      395.87     32.05 o
   4   0  24        3.44       -6.03      6.03 o
   5   0  24      186.75      144.46     23.81 o
   6   0  24       83.02       80.73     11.76 o
   7   0  24      107.40       72.45     15.41 o
   8   0  24      205.79      202.56     24.20 o
   9   0  24       36.96       35.95     13.62 o
  10   0  24       86.20       61.09     16.65 o
  11   0  24       18.13       37.04     14.86 o
  12   0  24        4.44        2.49     11.83 o
   1   1  24      207.54      243.13      8.70 o
   2   1  24       19.76       15.98      3.31 o
   3   1  24        2.18        0.60      3.46 o
   4   1  24       15.60       12.98      4.27 o
   5   1  24       10.33       10.34      4.75 o
   6   1  24       27.70       16.59      5.22 o
   7   1  24      216.92      162.67     12.63 o
   8   1  24        1.34        2.08      6.41 o
   9   1  24       82.77       77.10     13.50 o
  10   1  24        8.30        5.55      9.84 o
  11   1  24       38.98       31.10     10.49 o
  12   1  24        7.36       11.60      9.41 o
   0   2  24       57.62       63.07      7.74 o
   1   2  24     1130.87     1115.18     27.65 o
   2   2  24       33.13       33.39      4.17 o
   3   2  24      263.75      212.71      9.24 o
   4   2  24       14.38       25.80      5.29 o
   5   2  24       54.11       69.79      7.46 o
   6   2  24       26.16       20.97      6.49 o
   7   2  24      297.64      256.99     15.79 o
   8   2  24       74.26       80.62      9.88 o
   9   2  24        2.04        2.59      6.67 o
  10   2  24      320.74      356.13     24.59 o
  11   2  24        5.05       -0.49     11.32 o
   1   3  24      210.16      246.88      8.94 o
   2   3  24      335.92      354.84     11.14 o
   3   3  24       30.97       33.91      4.37 o
   4   3  24        0.18       -2.38      3.27 o
   5   3  24      164.22      131.26     10.65 o
   6   3  24        1.12       -0.54      6.53 o
   7   3  24        0.04       -1.63      4.88 o
   8   3  24       30.92       22.38      6.76 o
   9   3  24        8.78        6.00      7.20 o
  10   3  24       82.15       54.32     14.40 o
  11   3  24      207.57      160.31     23.27 o
   0   4  24        2.43       -0.52      4.65 o
   1   4  24        5.29        3.47      2.81 o
   2   4  24      398.90      369.15     13.66 o
   3   4  24       41.77       35.99      4.84 o
   4   4  24      167.55      194.68     11.16 o
   5   4  24      122.08       98.17      7.57 o
   6   4  24       14.29       18.09      5.65 o
   7   4  24       15.66        8.29      6.40 o
   8   4  24       12.64        4.48      6.62 o
   9   4  24        2.25        5.21      8.72 o
  10   4  24       17.11       13.00      9.96 o
  11   4  24       47.26       29.96     13.15 o
   1   5  24      133.99      113.96      6.92 o
   2   5  24        2.67        0.46      3.40 o
   3   5  24       56.05       57.70      7.25 o
   4   5  24        9.02        9.85      4.68 o
   5   5  24        4.72       -1.76      3.43 o
   6   5  24      434.21      395.72     17.56 o
   7   5  24        1.34       -0.48      5.61 o
   8   5  24      103.75      107.57     13.19 o
   9   5  24        0.39       10.89      8.79 o
  10   5  24       12.50        6.46      9.81 o
   0   6  24      611.72      620.36     28.83 o
   1   6  24       68.48       64.39      6.79 o
   2   6  24        6.60        1.50      3.77 o
   3   6  24       46.28       49.66      5.16 o
   4   6  24        0.02       -1.83      3.17 o
   5   6  24      467.00      487.68     19.11 o
   6   6  24       25.39       23.22      5.23 o
   7   6  24       74.49       81.26     11.95 o
   8   6  24        7.75       -7.03     12.30 o
   9   6  24        9.45        8.60      7.92 o
   1   7  24      195.98      188.14     12.59 o
   2   7  24       14.20        7.52      4.17 o
   3   7  24        5.14        0.48      3.14 o
   4   7  24       17.74       20.82      4.94 o
   5   7  24       84.89       92.68     19.45 o
   6   7  24       80.51       90.64      9.13 o
   7   7  24       25.31       18.45      4.74 o
   8   7  24        3.12        4.68      6.58 o
   0   8  24      126.41      106.46     14.94 o
   1   8  24       14.33        7.17      4.50 o
   2   8  24       26.39       28.97      5.09 o
   3   8  24        9.69        6.59      5.03 o
   4   8  24      249.52      245.52     28.64 o
   5   8  24      214.22      183.57     26.69 o
   6   8  24      109.40      130.89     25.21 o
   1   9  24       21.83       19.47     13.15 o
   2   9  24       75.66       77.66      7.17 o
   3   9  24       20.56       29.42     13.38 o
   4   9  24      414.36      399.52     37.12 o
   1   1  25      703.59      797.61     23.64 o
   2   1  25        4.47        3.68      3.93 o
   3   1  25      119.38      105.84     11.89 o
   4   1  25      230.65      227.74     12.27 o
   5   1  25       58.32       43.48      6.68 o
   6   1  25      161.35      148.30     12.03 o
   7   1  25      176.76      159.97     12.91 o
   8   1  25        3.94        2.59      7.47 o
   9   1  25        0.11       -6.51     10.51 o
  10   1  25        3.54        2.84     16.50 o
  11   1  25      128.79      168.54     18.40 o
   0   2  25     1038.85     1007.44     49.65 o
   1   2  25      205.82      227.58      9.66 o
   2   2  25      629.34      585.59     17.23 o
   3   2  25        7.70       -3.66      5.38 o
   4   2  25       54.85       62.45      7.11 o
   5   2  25        5.13        4.82      5.03 o
   6   2  25      200.62      190.12     17.52 o
   7   2  25      240.56      245.80     17.84 o
   8   2  25       75.13       69.51     11.40 o
   9   2  25       12.98       10.81     10.78 o
  10   2  25      260.80      267.86     43.73 o
  11   2  25       62.04       69.33     13.44 o
   1   3  25       81.74       92.48      6.40 o
   2   3  25      202.25      179.65      9.26 o
   3   3  25       79.77       79.70      7.23 o
   4   3  25      399.16      353.78     17.56 o
   5   3  25      134.38      119.58     10.56 o
   6   3  25        1.39       -4.05      4.43 o
   7   3  25       92.46       94.04     10.30 o
   8   3  25       87.60       78.18     10.01 o
   9   3  25        2.44        9.03      8.95 o
  10   3  25       14.31       14.24     10.58 o
  11   3  25      247.82      281.24     30.35 o
   0   4  25        5.78        6.28      5.50 o
   1   4  25      141.98      158.82      8.40 o
   2   4  25       34.21       45.34      5.83 o
   3   4  25      102.79       86.03      7.15 o
   4   4  25      172.80      177.12     10.10 o
   5   4  25       69.36       58.36      8.14 o
   6   4  25       11.01        9.27      6.33 o
   7   4  25        0.16       -5.04      5.27 o
   8   4  25       21.14       35.85      9.14 o
   9   4  25       27.11       23.03     10.43 o
  10   4  25       51.32       62.02     15.02 o
   1   5  25       77.06       71.02      7.35 o
   2   5  25       67.85       60.00      6.80 o
   3   5  25        5.02        0.02      4.02 o
   4   5  25       12.85        8.43      5.12 o
   5   5  25        3.98        2.90      4.40 o
   6   5  25      203.33      204.98     15.57 o
   7   5  25       15.08       17.37     13.38 o
   8   5  25        2.72        0.43      6.59 o
   9   5  25       42.65       47.70     12.76 o
  10   5  25       66.28       91.75     17.04 o
   0   6  25      166.81      181.32     19.14 o
   1   6  25      229.05      196.92     18.37 o
   2   6  25      205.78      242.85     12.46 o
   3   6  25        0.21       -1.53      3.85 o
   4   6  25       65.02       74.61      6.99 o
   5   6  25      147.86      144.20      9.41 o
   6   6  25        1.53       -3.03      5.83 o
   7   6  25       51.19       35.19      8.99 o
   8   6  25       23.20       24.10      9.14 o
   9   6  25        0.37       12.45      9.42 o
   1   7  25       68.45       78.67      7.49 o
   2   7  25       87.80       85.67      7.44 o
   3   7  25       66.08       57.60      6.19 o
   4   7  25       40.74       64.46      6.27 o
   5   7  25      637.87      713.57     25.89 o
   6   7  25      137.14      160.74      9.72 o
   7   7  25      253.08      304.84     19.35 o
   0   8  25       52.74       31.98     10.51 o
   1   8  25        0.50       -1.04      5.34 o
   2   8  25      355.72      394.70     17.24 o
   3   8  25       91.82       86.63     10.36 o
   4   8  25       42.77       43.01      7.20 o
   5   8  25        2.46      -10.35     10.35 o
   6   8  25       63.71       97.74     23.03 o
   1   9  25        0.01       -1.78      5.43 o
   2   9  25        3.00        1.14      5.48 o
   3   9  25       11.36       20.79      4.94 o
   0   0  26     1396.81     1338.17     80.93 o
   1   0  26     2388.35     2361.99     93.43 o
   2   0  26      480.61      416.38     24.33 o
   3   0  26      229.03      240.26     18.06 o
   4   0  26      361.60      367.65     22.80 o
   5   0  26      693.10      629.61     32.96 o
   6   0  26     1032.24     1082.71     49.90 o
   7   0  26        0.13       -7.78      7.78 o
   8   0  26        1.07       -5.45      7.78 o
   9   0  26        3.85        4.05     11.13 o
  10   0  26      123.28      129.02     22.65 o
  11   0  26      238.80      303.96     34.32 o
   1   1  26      203.29      192.90     11.28 o
   2   1  26      167.54      187.68     11.28 o
   3   1  26      117.09      121.97      9.27 o
   4   1  26       87.39       62.21      7.45 o
   5   1  26        5.57        6.94      6.77 o
   6   1  26        1.01        0.80      6.96 o
   7   1  26      155.14      155.77     13.01 o
   8   1  26       81.41       72.45     12.07 o
   9   1  26       38.16       42.72     10.21 o
  10   1  26       27.49       55.03     12.15 o
  11   1  26       35.20       27.41     17.74 o
   0   2  26     1291.46     1230.47     43.44 o
   1   2  26      386.51      405.41     15.09 o
   2   2  26      292.15      256.63     11.67 o
   3   2  26       55.59       57.24      7.19 o
   4   2  26       26.30       35.25      6.25 o
   5   2  26       47.36       58.66      8.42 o
   6   2  26       74.25       64.24      9.21 o
   7   2  26       13.52        1.97      5.43 o
   8   2  26        7.32        8.22      7.70 o
   9   2  26       23.88       23.99     10.78 o
  10   2  26       13.26       12.85     18.56 o
  11   2  26        0.59        6.85     10.97 o
   1   3  26      203.31      220.31     10.58 o
   2   3  26      109.69      115.88      7.91 o
   3   3  26       76.46       99.41      8.32 o
   4   3  26       61.88       61.16      8.42 o
   5   3  26      209.86      221.50     17.05 o
   6   3  26      118.70      134.22     11.73 o
   7   3  26       11.67       22.75      7.06 o
   8   3  26       41.09       25.60      7.60 o
   9   3  26       38.95       31.75     12.68 o
  10   3  26      121.80      136.88     21.09 o
   0   4  26      236.68      232.37     23.11 o
   1   4  26       59.96       41.99      6.63 o
   2   4  26        0.48       -1.15      4.20 o
   3   4  26       31.91       27.58      5.79 o
   4   4  26      136.06      144.77     23.23 o
   5   4  26        0.00       -2.14      5.45 o
   6   4  26        0.08        1.77     12.10 o
   7   4  26       25.71       33.96     15.91 o
   8   4  26       65.02       69.36     11.53 o
   9   4  26       27.37        7.70      9.42 o
  10   4  26      136.16      158.98     21.87 o
   1   5  26        3.15       -1.90      6.26 o
   2   5  26       21.86       34.62      6.10 o
   3   5  26       34.99       33.56      6.03 o
   4   5  26      126.93      125.77     11.15 o
   5   5  26       12.27        6.91      4.89 o
   6   5  26      203.65      251.41     18.05 o
   7   5  26       25.79       32.93      8.87 o
   8   5  26        8.85       10.71      7.63 o
   9   5  26        8.64        7.24      9.34 o
   0   6  26       14.32       22.65      9.73 o
   1   6  26      111.17      115.09     12.02 o
   2   6  26        2.06        5.85      4.46 o
   3   6  26        2.30        4.06      4.52 o
   4   6  26       30.51       50.37      6.41 o
   5   6  26       21.90       24.66      5.43 o
   6   6  26        9.11       12.69      6.78 o
   7   6  26        1.97        5.92      6.65 o
   8   6  26        0.80       -0.06     19.03 o
   1   7  26        6.36        5.03      5.73 o
   2   7  26       27.14       48.91      8.68 o
   3   7  26       62.21       69.45      7.12 o
   4   7  26        0.39        0.93      4.31 o
   5   7  26        0.30        3.49      4.80 o
   6   7  26        4.08        2.13      5.91 o
   7   7  26       82.95       77.95     12.18 o
   0   8  26       87.47      105.37     16.19 o
   1   8  26       51.86       68.00      9.75 o
   2   8  26        4.49       11.43      6.46 o
   3   8  26       47.92       26.73     17.47 o
   4   8  26       21.18       22.09      5.20 o
   5   8  26        4.05        0.48      4.20 o
   1   9  26       54.55       48.77      8.82 o
   2   9  26        1.50        1.97      5.94 o
   1   1  27     2387.23     2550.21     71.02 o
   2   1  27      212.77      226.82     12.64 o
   3   1  27      128.92      144.73     13.30 o
   4   1  27       21.76       24.56      5.83 o
   5   1  27      189.51      160.49     12.79 o
   6   1  27      102.41      114.59     20.30 o
   7   1  27      384.85      379.36     49.49 o
   8   1  27       22.00       15.87      9.22 o
   9   1  27       14.24        4.29      7.14 o
  10   1  27        0.21       -1.20      7.45 o
   0   2  27     1453.26     1453.99     63.42 o
   1   2  27        5.57       -0.42      4.45 o
   2   2  27      669.36      660.48     23.79 o
   3   2  27      131.40      147.31     16.01 o
   4   2  27        1.24       -5.14      5.14 o
   5   2  27      348.11      334.50     18.13 o
   6   2  27        3.16       -3.42      5.19 o
   7   2  27       20.13        7.07      5.90 o
   8   2  27        0.01        0.68      6.44 o
   9   2  27       21.32       23.13      9.76 o
  10   2  27       89.93       84.63     23.70 o
   1   3  27       31.64       44.76      7.58 o
   2   3  27       12.09        9.44      5.62 o
   3   3  27      123.84      104.87     10.34 o
   4   3  27      472.55      503.53     27.74 o
   5   3  27       28.61       25.84      6.62 o
   6   3  27        2.72       15.10      6.54 o
   7   3  27       15.18       11.67     11.52 o
   8   3  27       13.66       28.79     11.67 o
   9   3  27       61.01       62.88     15.49 o
  10   3  27        2.55       -8.79      8.79 o
   0   4  27       40.02       27.63     10.89 o
   1   4  27       37.88       24.47      7.44 o
   2   4  27       87.47       66.11     10.07 o
   3   4  27        2.60        1.37      5.84 o
   4   4  27      142.52      119.90     12.68 o
   5   4  27        7.29       21.64      7.49 o
   6   4  27       76.07       65.51     10.72 o
   7   4  27        0.65        4.13     11.52 o
   8   4  27        4.98        8.08      8.16 o
   9   4  27       56.95       75.72     16.26 o
   1   5  27       33.14       28.32      7.54 o
   2   5  27       10.92        4.09      6.24 o
   3   5  27       13.96       15.18     10.04 o
   4   5  27      169.35      139.52     13.34 o
   5   5  27       15.93       11.62      6.85 o
   6   5  27        0.52       -6.04      6.04 o
   7   5  27       96.34       88.58     12.21 o
   8   5  27        8.00       16.40      8.33 o
   9   5  27      194.43      230.50     24.75 o
   0   6  27       51.30       57.51     13.23 o
   1   6  27        0.89       -4.65      5.28 o
   2   6  27       12.98       12.11      6.43 o
   3   6  27       19.26       25.20      7.37 o
   4   6  27        0.09        0.76      5.95 o
   5   6  27        8.92       12.98     11.91 o
   6   6  27        1.63       -5.52      6.05 o
   7   6  27       17.93       24.82      8.68 o
   8   6  27       15.05       23.49      9.52 o
   1   7  27        9.41       15.79      6.97 o
   2   7  27        3.36       -1.90      5.75 o
   3   7  27       25.69       16.81      7.04 o
   4   7  27      115.60      118.73     14.59 o
   5   7  27       68.40       72.63     10.15 o
   6   7  27       50.89       79.09     10.56 o
   0   8  27      252.18      243.49     24.43 o
   1   8  27       16.46       17.79      7.37 o
   2   8  27       37.46       50.86      8.92 o
   3   8  27        0.28        6.02      6.25 o
   4   8  27       11.30       15.05     15.87 o
   0   0  28     1784.70     1707.02    101.16 o
   1   0  28     2534.51     2586.25    102.34 o
   2   0  28      414.99      416.04     35.76 o
   3   0  28      171.36      150.70     15.60 o
   4   0  28       31.62       15.06     10.47 o
   5   0  28       24.91       16.40      8.87 o
   6   0  28       15.57       14.32     11.28 o
   7   0  28      340.47      277.27     29.96 o
   8   0  28      401.88      376.72     36.19 o
   9   0  28       19.95       17.90     12.53 o
  10   0  28       95.38      107.62     22.57 o
   1   1  28        0.01       16.22      5.61 o
   2   1  28      222.69      239.12     13.35 o
   3   1  28      106.43      104.09      9.47 o
   4   1  28       73.80       55.05      8.16 o
   5   1  28      142.09      162.71     13.22 o
   6   1  28      361.80      404.48     20.99 o
   7   1  28       29.41       37.78     14.47 o
   8   1  28      103.25      126.50     15.48 o
   9   1  28       19.01       12.74      8.56 o
  10   1  28       36.25       45.19     26.85 o
   0   2  28      113.66      105.79     13.01 o
   1   2  28        8.40        5.17      4.85 o
   2   2  28      106.55       94.36      8.96 o
   3   2  28      296.93      321.47     15.46 o
   4   2  28       57.87       71.38      9.59 o
   5   2  28        3.78        6.42      6.58 o
   6   2  28      120.09      122.03     12.05 o
   7   2  28       34.33       21.56      7.46 o
   8   2  28        0.67       15.65      8.49 o
   9   2  28        0.17       -6.67      6.67 o
  10   2  28       89.50       80.23     18.83 o
   1   3  28      116.18      131.84     15.52 o
   2   3  28      106.97      129.76     16.22 o
   3   3  28        9.55        4.63      5.63 o
   4   3  28      139.85      163.27     12.88 o
   5   3  28       45.99       38.16      9.75 o
   6   3  28       37.39       32.27      7.68 o
   7   3  28        8.75       17.31     12.24 o
   8   3  28        8.57        9.88     10.19 o
   9   3  28      106.69      117.35     20.08 o
   0   4  28        6.22       -5.14      7.94 o
   1   4  28        6.11        1.09      6.30 o
   2   4  28        1.59       10.34      6.90 o
   3   4  28       12.08        9.64      6.81 o
   4   4  28        8.28       11.89      9.34 o
   5   4  28       14.72       24.78      8.11 o
   6   4  28        8.34        4.79      6.80 o
   7   4  28        0.62       -2.40      6.56 o
   8   4  28        0.27        5.68      8.72 o
   9   4  28       38.40       36.26     13.07 o
   1   5  28        0.50       -0.75      5.88 o
   2   5  28        2.37        6.22      6.39 o
   3   5  28       45.13       49.30      9.46 o
   4   5  28      123.68      123.59     13.11 o
   5   5  28       12.30       13.41     11.28 o
   6   5  28       22.53       24.94      8.42 o
   7   5  28        0.40       -2.52      6.74 o
   8   5  28       12.69        3.46      7.89 o
   0   6  28       23.34       26.77     11.05 o
   1   6  28        1.01       12.42      6.63 o
   2   6  28        0.31        4.93      6.34 o
   3   6  28        7.08        9.72     10.47 o
   4   6  28        3.15       -5.59      5.59 o
   5   6  28      204.88      203.73     17.04 o
   6   6  28       13.53        0.92      6.67 o
   7   6  28       35.73       35.58     18.56 o
   1   7  28       38.49       35.90      8.42 o
   2   7  28       15.74        4.20      7.86 o
   3   7  28        5.50       26.03      7.96 o
   4   7  28        2.25       -3.53      6.01 o
   5   7  28       13.35       22.11      7.86 o
   6   7  28        0.67        7.60      7.17 o
   0   8  28       22.89       28.95     11.52 o
   1   8  28       36.72       18.61      7.72 o
   2   8  28        2.85        7.15      6.78 o
   3   8  28      159.21      175.59     14.82 o
   1   1  29       62.87       48.81      7.40 o
   2   1  29       37.53       43.95      7.18 o
   3   1  29       20.76       24.21      6.22 o
   4   1  29       30.11       24.89     13.23 o
   5   1  29        2.02       -4.05      5.56 o
   6   1  29       99.99       83.21     16.95 o
   7   1  29       10.94        5.34      7.62 o
   8   1  29       38.22       23.01     14.40 o
   9   1  29       67.04       95.93     14.89 o
  10   1  29        3.99        8.18      9.32 o
   0   2  29        0.19        4.07      7.01 o
   1   2  29       21.27       21.11      6.18 o
   2   2  29       28.12       35.97      6.73 o
   3   2  29       17.51       26.99      7.37 o
   4   2  29        3.78        5.46      7.52 o
   5   2  29      175.28      168.61     13.71 o
   6   2  29       83.34       85.28     10.98 o
   7   2  29       21.44       31.02     18.48 o
   8   2  29        1.44        0.14     12.06 o
   9   2  29       74.26      102.55     15.30 o
   1   3  29       56.67       77.44     11.14 o
   2   3  29       18.42        9.01      5.96 o
   3   3  29      597.34      637.54     27.46 o
   4   3  29       54.32       72.09     12.44 o
   5   3  29        4.04       -1.78      5.58 o
   6   3  29       72.20       99.52     13.28 o
   7   3  29        7.12       -3.66      7.34 o
   8   3  29        0.36       12.30      9.96 o
   9   3  29       40.99       86.53     18.44 o
   0   4  29        4.13       -3.27      8.87 o
   1   4  29       14.07       12.36      8.25 o
   2   4  29      134.57      123.49     13.61 o
   3   4  29      133.81      115.41     13.31 o
   4   4  29       36.97       33.60      8.70 o
   5   4  29       78.25       68.71     17.66 o
   6   4  29        7.00       10.36      8.33 o
   7   4  29        3.21        6.25      7.57 o
   8   4  29        0.01       -1.79      9.03 o
   1   5  29       27.18       29.54      8.44 o
   2   5  29       26.80       36.60     16.89 o
   3   5  29       22.57       50.69      9.90 o
   4   5  29        3.26        1.96     15.64 o
   5   5  29        0.42        3.45      6.59 o
   6   5  29        3.31        4.16      7.33 o
   7   5  29        0.00       -6.69      6.69 o
   8   5  29       11.91        0.39      9.10 o
   0   6  29       28.89       10.35      9.65 o
   1   6  29       43.25       54.12     10.19 o
   2   6  29        0.00        0.34      6.19 o
   3   6  29       11.05        5.05      8.60 o
   4   6  29      179.44      166.48     15.32 o
   5   6  29       15.98       11.20      7.49 o
   6   6  29      102.67      124.01     14.29 o
   1   7  29       32.87       65.56     18.64 o
   2   7  29        3.66       -5.95      5.95 o
   3   7  29      122.14      121.24     13.05 o
   4   7  29        2.88        5.33      7.27 o
   5   7  29      388.43      438.77     25.95 o
   0   8  29      214.82      261.78     26.54 o
   1   8  29        1.92        9.98      7.11 o
   2   8  29      111.56      132.73     21.79 o
   0   0  30     2112.83     2159.85    125.29 o
   1   0  30       73.35       68.33     12.36 o
   2   0  30       25.16       16.12      8.40 o
   3   0  30      125.39      138.51     15.81 o
   4   0  30       99.48       74.88     12.76 o
   5   0  30        0.29        7.39     10.12 o
   6   0  30      576.37      608.23     47.78 o
   7   0  30      361.62      322.87     33.85 o
   8   0  30       37.95       27.86     14.40 o
   9   0  30        1.20       18.13     14.71 o
   1   1  30       10.23       13.49      5.93 o
   2   1  30       17.35       15.76      5.77 o
   3   1  30       18.85       17.48      8.02 o
   4   1  30       83.29       92.26     11.10 o
   5   1  30      348.81      357.04     20.30 o
   6   1  30      100.94       92.55     13.69 o
   7   1  30       22.84       34.14     11.87 o
   8   1  30        2.98       -1.81      7.53 o
   9   1  30       53.53       72.94     20.70 o
   0   2  30       50.55       79.53     12.90 o
   1   2  30        2.20        1.49      4.94 o
   2   2  30       65.70       91.57     10.85 o
   3   2  30       60.68       57.16     10.19 o
   4   2  30      314.79      277.51     29.75 o
   5   2  30       72.58       72.68     10.45 o
   6   2  30        3.93       -5.94      5.94 o
   7   2  30       14.63       27.33      9.86 o
   8   2  30       35.61       51.33     11.41 o
   9   2  30        1.42       -8.56      8.56 o
   1   3  30        0.58       11.33      7.39 o
   2   3  30       36.82       39.45      9.94 o
   3   3  30        2.52        7.33      6.16 o
   4   3  30       14.07        8.77      8.17 o
   5   3  30       32.90       24.85      9.54 o
   6   3  30       19.13       14.69      9.15 o
   7   3  30        0.39       -3.50      8.95 o
   8   3  30        4.54       -2.88     10.27 o
   0   4  30        0.52        9.65     10.19 o
   1   4  30        7.29       -2.90      6.14 o
   2   4  30       20.93       11.89      7.83 o
   3   4  30       75.40       86.37     27.63 o
   4   4  30       73.65       79.89     15.49 o
   5   4  30        2.89       -2.12      6.96 o
   6   4  30        1.64        4.54      8.21 o
   7   4  30       32.87       38.28     19.92 o
   8   4  30        0.84        1.79      9.73 o
   1   5  30       13.09       27.30      8.71 o
   2   5  30        2.93        5.01     12.84 o
   3   5  30        0.12       -2.64      6.43 o
   4   5  30      212.78      250.78     22.26 o
   5   5  30       46.59       29.92     10.66 o
   6   5  30       20.99        9.28      7.70 o
   7   5  30        8.76       15.01      8.74 o
   0   6  30       12.29        9.73      9.73 o
   1   6  30        8.14       14.16      7.64 o
   2   6  30       45.84       72.18     11.31 o
   3   6  30       41.87       68.53     11.09 o
   4   6  30        0.11        4.74      7.35 o
   5   6  30       26.64       25.23      8.97 o
   6   6  30        2.78        4.68      8.02 o
   1   7  30      230.82      242.70     18.43 o
   2   7  30        0.02       -2.09      6.21 o
   3   7  30        1.03       -5.71      6.51 o
   4   7  30        6.15       20.22     10.27 o
   1   1  31      800.81      787.19     28.71 o
   2   1  31       34.86       43.44      7.76 o
   3   1  31       89.64      100.29     10.20 o
   4   1  31       25.15       66.49     16.39 o
   5   1  31       54.38       57.33      9.96 o
   6   1  31        2.13        3.85      7.76 o
   7   1  31       71.95       41.41     10.63 o
   8   1  31       19.78        7.12      8.90 o
   9   1  31       43.72       30.98     11.21 o
   0   2  31       17.77       14.19     10.51 o
   1   2  31      214.88      219.11     18.66 o
   2   2  31      362.85      415.04     25.49 o
   3   2  31        0.31       -1.20      6.37 o
   4   2  31      140.58      134.64     13.11 o
   5   2  31        0.70        9.78      7.07 o
   6   2  31        0.36       -1.65      6.40 o
   7   2  31        0.44       -1.81      7.12 o
   8   2  31        0.55        3.11      8.54 o
   1   3  31      117.33       95.71     13.47 o
   2   3  31      270.27      282.01     21.30 o
   3   3  31      123.55      111.83     14.49 o
   4   3  31       50.98       48.27     11.28 o
   5   3  31       43.94       44.59     10.99 o
   6   3  31        2.41       14.98      8.68 o
   7   3  31       13.26        9.49     11.44 o
   8   3  31       15.22        6.77     10.89 o
   0   4  31       25.91       17.20     12.06 o
   1   4  31        6.09       10.58      7.79 o
   2   4  31       64.90       75.09     11.85 o
   3   4  31      118.02      126.59     14.77 o
   4   4  31        6.64       10.56      7.93 o
   5   4  31       39.41       22.01      8.97 o
   6   4  31        3.21        5.25     18.44 o
   7   4  31        5.29       11.16      8.83 o
   1   5  31      103.85      120.28     14.31 o
   2   5  31       17.79       31.85      9.17 o
   3   5  31       63.89       67.23     12.10 o
   4   5  31       67.19      124.46     17.51 o
   5   5  31        0.17       -2.53      7.12 o
   6   5  31        3.89       -1.25      7.61 o
   0   6  31      140.56      233.92     26.15 o
   1   6  31        3.67        4.02      7.34 o
   2   6  31        0.86       -0.42      6.75 o
   3   6  31        3.73        1.91      7.04 o
   4   6  31        0.52       -4.19      6.89 o
   5   6  31        3.43       -0.09      8.17 o
   1   7  31        1.09       -1.50     10.43 o
   2   7  31       20.12        4.86      7.20 o
   0   0  32     1384.40     1498.70     93.85 o
   1   0  32      313.59      301.39     30.08 o
   2   0  32       33.43       29.18     15.72 o
   3   0  32       43.67       69.00     13.10 o
   4   0  32        0.00       -0.31     10.12 o
   5   0  32       51.63       68.01     18.29 o
   6   0  32        7.63       14.24     12.30 o
   7   0  32      144.09      125.13     23.35 o
   8   0  32        3.32       23.97     13.00 o
   1   1  32      242.86      244.88     15.35 o
   2   1  32      184.41      174.62     24.34 o
   3   1  32       20.43       13.49      7.10 o
   4   1  32      112.52      137.33     13.75 o
   5   1  32       24.28       33.38      9.71 o
   6   1  32       20.80       25.49     10.01 o
   7   1  32       21.14       13.22      9.01 o
   8   1  32       79.05      102.02     16.73 o
   0   2  32        4.71       -8.02      9.18 o
   1   2  32      208.19      227.03     32.40 o
   2   2  32      503.27      468.62     23.61 o
   3   2  32       24.54       16.57      7.62 o
   4   2  32       61.75       69.82     10.87 o
   5   2  32       16.53       23.96      8.05 o
   6   2  32       50.41       52.82     12.06 o
   7   2  32       39.20       75.30     13.74 o
   8   2  32      106.80      118.67     23.11 o
   1   3  32      164.86      191.10     18.09 o
   2   3  32      234.38      269.45     21.26 o
   3   3  32       13.07        5.95      7.94 o
   4   3  32      192.81      151.86     17.04 o
   5   3  32        8.62       16.89      9.39 o
   6   3  32        0.18        7.02      8.32 o
   7   3  32       36.43       49.73     15.80 o
   0   4  32       24.83       28.09     13.00 o
   1   4  32        0.00       -4.09      7.32 o
   2   4  32       22.10        8.15      8.15 o
   3   4  32      289.44      298.81     22.21 o
   4   4  32       17.56       12.44      8.49 o
   5   4  32        3.61        7.75      8.34 o
   6   4  32       18.63       26.04     10.35 o
   1   5  32        3.00        3.32      7.27 o
   2   5  32       20.58       28.85     20.08 o
   3   5  32        5.38       10.69      8.37 o
   4   5  32      255.64      233.01     19.67 o
   5   5  32        0.14       16.93      9.22 o
   0   6  32       23.68       22.72     13.46 o
   1   6  32        7.77        0.20      7.08 o
   2   6  32       56.90       44.05     10.21 o
   3   6  32       16.91        4.17      8.79 o
   4   6  32        0.05       -6.97      6.97 o
   1   1  33       80.68       90.38     10.50 o
   2   1  33        7.29        0.67      8.14 o
   3   1  33       10.91        9.64      7.32 o
   4   1  33        4.23        5.01      6.87 o
   5   1  33       13.27        7.26      8.63 o
   6   1  33       15.90        3.71      8.53 o
   7   1  33      119.13      128.05     24.67 o
   0   2  33       80.28       69.02     18.75 o
   1   2  33       34.71       45.69     11.58 o
   2   2  33      240.94      298.15     19.23 o
   3   2  33      220.70      241.96     17.54 o
   4   2  33       83.43       82.71     11.59 o
   5   2  33       19.56       14.31      8.12 o
   6   2  33       37.30       20.47     13.31 o
   7   2  33        4.62       -2.88     10.27 o
   1   3  33        0.49       -0.83      8.41 o
   2   3  33       34.42       29.44     11.87 o
   3   3  33      145.99      163.14     17.65 o
   4   3  33        5.49       10.41      8.88 o
   5   3  33        2.40        4.78      7.97 o
   6   3  33       41.88       34.94     15.02 o
   0   4  33      111.04      122.02     21.40 o
   1   4  33        5.16        8.65      8.54 o
   2   4  33       15.44       15.72      8.94 o
   3   4  33      189.11      196.54     24.32 o
   4   4  33        3.50        8.18     13.23 o
   5   4  33       49.30       96.25     14.42 o
   6   4  33       11.13       11.54      9.46 o
   1   5  33       58.91       45.91     26.15 o
   2   5  33      243.01      302.41     22.88 o
   3   5  33       43.54       35.96      9.97 o
   4   5  33       10.87       11.12      8.42 o
   0   6  33      332.93      378.59     35.17 o
   1   6  33        3.90       14.39      8.56 o
   2   6  33        0.10        1.60     14.63 o
   0   0  34       75.72       75.17     20.00 o
   1   0  34       29.07       32.71     23.77 o
   2   0  34        7.92       21.50     10.23 o
   3   0  34        8.03        9.88     11.75 o
   4   0  34       17.43       21.94     14.63 o
   5   0  34        1.79        6.61     12.14 o
   6   0  34      156.80      178.59     28.25 o
   7   0  34       43.45       39.69     17.90 o
   1   1  34       44.53       76.15     29.54 o
   2   1  34      142.83      125.57     13.89 o
   3   1  34       44.37       65.20     11.06 o
   4   1  34       14.46       14.72     23.46 o
   5   1  34       10.12       11.01     11.79 o
   6   1  34      122.04      132.93     17.89 o
   7   1  34       22.38       27.06     14.28 o
   0   2  34      154.28      165.36     26.07 o
   1   2  34        0.21       10.66     10.12 o
   2   2  34      194.57      188.57     19.42 o
   3   2  34       20.82       38.75     11.23 o
   4   2  34        1.38       -8.26      8.26 o
   5   2  34       10.58       15.02     13.38 o
   6   2  34       69.25       46.77     17.04 o
   1   3  34        0.00       -5.82      8.48 o
   2   3  34        8.32        7.69     11.71 o
   3   3  34       10.67       22.08     10.06 o
   4   3  34      138.06      150.31     34.08 o
   5   3  34        0.82        2.54      8.96 o
   6   3  34       57.16       58.44     16.89 o
   0   4  34       16.66       15.25     12.68 o
   1   4  34        0.18        4.15      8.52 o
   2   4  34        0.16        2.16      8.99 o
   3   4  34       11.80       10.61      9.12 o
   4   4  34      162.55      133.36     39.26 o
   5   4  34       22.85       39.54     11.43 o
   1   5  34       19.43       44.94     11.29 o
   2   5  34       11.94       11.45      8.68 o
   3   5  34        9.47        3.74      8.04 o
   1   1  35        1.34        5.22      7.58 o
   2   1  35       83.23       99.12     13.08 o
   3   1  35       12.47       19.97      8.27 o
   4   1  35       15.42       11.08      9.80 o
   5   1  35        0.55       12.67      9.80 o
   6   1  35        4.44       16.38     15.10 o
   0   2  35       34.26       78.36     20.47 o
   1   2  35        0.98        5.54      9.24 o
   2   2  35       56.51       58.15     13.22 o
   3   2  35       49.55       67.10     29.42 o
   4   2  35        0.02        1.74     19.69 o
   5   2  35       28.81       10.74     13.62 o
   1   3  35       45.90       30.81     11.44 o
   2   3  35        3.08       -7.37      7.37 o
   3   3  35      191.08      263.84     22.78 o
   4   3  35        6.79       -5.05      8.71 o
   5   3  35        2.87       -3.32      8.62 o
   0   4  35       78.06      102.41     21.71 o
   1   4  35       14.46        6.47     11.17 o
   2   4  35      186.28      241.44     21.74 o
   3   4  35       43.40       57.12     12.96 o
   1   5  35       37.45       61.75     12.77 o
   0   0  36       80.59       75.95     22.02 o
   1   0  36      374.11      412.78     29.98 o
   2   0  36       31.21        6.61     14.09 o
   3   0  36        1.16        9.96     13.00 o
   4   0  36        0.01      -11.52     11.52 o
   5   0  36       45.86       61.24     20.47 o
   1   1  36        3.86       13.11     10.25 o
   2   1  36        0.08        4.66      7.78 o
   3   1  36       18.05        5.26      9.46 o
   4   1  36       11.76        8.08     14.94 o
   5   1  36        7.28        4.54      9.48 o
   0   2  36       10.62        7.63     13.15 o
   1   2  36       10.39       13.50     10.35 o
   2   2  36        1.46       12.87      9.58 o
   3   2  36        3.27       -5.59      8.34 o
   4   2  36       20.42       20.15     14.94 o
   1   3  36      119.96      116.49     16.81 o
   2   3  36       42.48       47.15     12.86 o
   3   3  36       17.99       30.28     11.16 o
   0   4  36        6.45       -3.81     12.45 o
   1   4  36       14.57       -0.79      9.13 o
   1   1  37        2.00       -5.05     10.70 o
   2   1  37        0.96       -7.65      8.91 o
   3   1  37        4.49       14.71     15.17 o
   0   2  37        0.05       10.35     14.63 o
   1   2  37       29.23       14.69     12.18 o
   2   2  37       78.54      101.31     16.75 o
   3   2  37        1.43        8.08     10.24 o
   1   3  37        4.65        0.06     11.05 o
   1   0  38       19.05       30.58     18.37 o
   1   1  38       35.21       38.79     13.43 o
 
